# Supplementary material for: (2S,4S)-3-Benzoyl-4-benzyl-2-tert-but­yl-1,3-oxazolidin-5-one
Source: Acta Crystallogr Sect E Struct Rep Online. 2012 Aug 23;68(Pt 9):o2747. doi: 10.1107/S1600536812035556 (PMC3435759; doi:10.1107/S1600536812035556)
Supplement: Supplementary file 1 [file e-68-o2747-sup1.cif]

##############################################################################
#                                                                            #
# This CIF contains the data in a paper accepted for publication in          #
# Acta Crystallographica Section E. It conforms to the requirements of       #
# Notes for Authors for Acta Crystallographica Section E, and has been       #
# peer reviewed under the auspices of the IUCr Commission on Journals.       #
#                                                                            #
# Full details of the Crystallographic Information File format               #
# are given in the paper "The Crystallographic Information File (CIF):       #
# a New Standard Archive File for Crystallography" by S. R. Hall, F. H.      #
# Allen and I. D. Brown [Acta Cryst. (1991), A47, 655-685].                  #
#                                                                            #
# The current version of the core CIF dictionary is obtainable from          #
# ftp://ftp.iucr.org/pub/cif_core.dic.                                       #
#                                                                            #
# Software is freely available for graphical display of the structure(s)     #
# in this CIF. For information consult the CIF software page                 #
# http://www.iucr.org/resources/cif/software.                                #
#                                                                            #
# This file may be used for bona fide research purposes within the           #
# scientific community so long as proper attribution is given to the journal # 
# article from which it was obtained.                                        #
#                                                                            #
##############################################################################
data_I
_audit_creation_method     SHELXL-97
_chemical_name_systematic
;
(2<i>S</i>,4<i>S</i>)-3-Benzoyl-4-benzyl-2-(<i>tert</i>-butyl)-1,3-
oxazolidin-5-one
;
_chemical_name_common     ?
_chemical_formula_moiety     'C21 H23 N O3'
_chemical_formula_sum     'C21 H23 N O3'
_chemical_formula_iupac     'C21 H23 N O3'
_chemical_formula_weight     337.40
_chemical_melting_point     ?
_symmetry_cell_setting     monoclinic
_symmetry_space_group_name_H-M     'C 2'
_symmetry_space_group_name_Hall     'C 2y'
loop_
    _symmetry_equiv_pos_as_xyz
    'x, y, z'
    '-x, y, -z'
    'x+1/2, y+1/2, z'
    '-x+1/2, y+1/2, -z'
_cell_length_a     23.6627(17)
_cell_length_b     7.1449(5)
_cell_length_c     12.2265(9)
_cell_angle_alpha     90.00
_cell_angle_beta     117.4700(10)
_cell_angle_gamma     90.00
_cell_volume     1834.0(2)
_cell_formula_units_Z     4
_cell_measurement_reflns_used     9756
_cell_measurement_theta_min     3.01
_cell_measurement_theta_max     28.40
_cell_measurement_temperature     100(2)
_exptl_crystal_description     rod
_exptl_crystal_colour     colourless
_exptl_crystal_size_max     0.50
_exptl_crystal_size_mid     0.10
_exptl_crystal_size_min     0.10
_exptl_crystal_density_diffrn     1.222
_exptl_crystal_density_meas     ?
_exptl_crystal_density_method     'not measured'
_exptl_crystal_F_000     720
_exptl_absorpt_coefficient_mu     0.081
_exptl_absorpt_correction_type     multi-scan
_exptl_absorpt_process_details
;
(SADABS; Sheldrick, 2000)
;
_exptl_absorpt_correction_T_min     0.8863
_exptl_absorpt_correction_T_max     0.9919
_exptl_special_details
;
R(int) for selected reflections was 0.037 before and 0.019 after
 correction for absorption. The Ratio of minimum to maximum transmission is
 0.893567.
 The \l/2 correction factor is 0.0015.
Friedel pairs were merged.
;
_diffrn_ambient_temperature     100(2)
_diffrn_radiation_type     MoK\a
_diffrn_radiation_wavelength     0.71073
_diffrn_radiation_source     'sealed tube'
_diffrn_radiation_monochromator     graphite
_diffrn_measurement_device_type
               'Bruker  D8 platform diffractometer SMART APEX CCD area detector'
_diffrn_measurement_method     '\f and \w scans'
_diffrn_detector_area_resol_mean     8.366
_diffrn_reflns_number     15833
_diffrn_reflns_av_R_equivalents     0.0194
_diffrn_reflns_av_sigmaI/netI     0.0133
_diffrn_reflns_theta_min     1.88
_diffrn_reflns_theta_max     28.51
_diffrn_reflns_theta_full     27.00
_diffrn_measured_fraction_theta_max     0.950
_diffrn_measured_fraction_theta_full     1.000
_diffrn_reflns_limit_h_min     -31
_diffrn_reflns_limit_h_max     31
_diffrn_reflns_limit_k_min     -9
_diffrn_reflns_limit_k_max     9
_diffrn_reflns_limit_l_min     -16
_diffrn_reflns_limit_l_max     16
_diffrn_standards_number     ?
_diffrn_standards_interval_count     ?
_diffrn_standards_interval_time     ?
_diffrn_standards_decay_%     ?
_refine_special_details
;
Refinement of <i>F</i>^2^ against ALL reflections. The weighted <i>R</i>-factor
<i>wR</i> and goodness of fit <i>S</i> are based on <i>F</i>^2^, conventional
<i>R</i>-factors <i>R</i> are based on <i>F</i>, with <i>F</i> set to zero for
negative <i>F</i>^2^. The threshold expression of <i>F</i>^2^ >
\s(<i>F</i>^2^) is used only for calculating <i>R</i>-factors(gt) <i>etc</i>.
and is not relevant to the choice of reflections for refinement.
<i>R</i>-factors based on <i>F</i>^2^ are statistically about twice as large
as those based on <i>F</i>, and <i>R</i>- factors based on ALL data will be
even larger.
;
_reflns_number_total     2390
_reflns_number_gt     2335
_reflns_threshold_expression     I>2\s(I)
_refine_ls_structure_factor_coef     Fsqd
_refine_ls_matrix_type     full
_refine_ls_R_factor_all     0.0347
_refine_ls_R_factor_gt     0.0340
_refine_ls_wR_factor_gt     0.0871
_refine_ls_wR_factor_ref     0.0878
_refine_ls_goodness_of_fit_ref     1.046
_refine_ls_restrained_S_all     1.046
_refine_ls_number_reflns     2390
_refine_ls_number_parameters     229
_refine_ls_number_restraints     1
_refine_ls_hydrogen_treatment     constr
_refine_ls_weighting_scheme     calc
_refine_ls_weighting_details
         'calc w=1/[\s^2^(Fo^2^)+(0.0619P)^2^+0.4977P] where P=(Fo^2^+2Fc^2^)/3'
_atom_sites_solution_hydrogens     geom
_atom_sites_solution_primary     direct
_atom_sites_solution_secondary     difmap
_refine_ls_shift/su_max     0.005
_refine_ls_shift/su_mean     0.001
_refine_diff_density_max     0.316
_refine_diff_density_min     -0.189
_refine_ls_extinction_method     none
_refine_ls_extinction_coef     ?
loop_
    _atom_type_symbol
    _atom_type_description
    _atom_type_scat_dispersion_real
    _atom_type_scat_dispersion_imag
    _atom_type_scat_source
    'C' 'C' 0.0033 0.0000
                         'International Tables Vol C Tables 4.2.6.8 and 6.1.1.4'
    'H' 'H' 0.0000 0.0000
                         'International Tables Vol C Tables 4.2.6.8 and 6.1.1.4'
    'N' 'N' 0.0061 0.0000
                         'International Tables Vol C Tables 4.2.6.8 and 6.1.1.4'
    'O' 'O' 0.0106 0.0000
                         'International Tables Vol C Tables 4.2.6.8 and 6.1.1.4'
_computing_data_collection
;
<i>SMART</i> (Bruker, 2001)
;
_computing_cell_refinement
;
<i>SAINT</i> (Bruker, 2001)
;
_computing_data_reduction     '<i>SAINT</i> (Bruker, 2001)'
_computing_structure_solution     'SHELXS97 (Sheldrick, 2008)'
_computing_structure_refinement     'SHELXL97 (Sheldrick, 2008)'
_computing_molecular_graphics     'SHELXTL (Sheldrick, 2008)'
_computing_publication_material     'SHELXL97 (Sheldrick, 2008)'
loop_
    _atom_site_type_symbol
    _atom_site_label
    _atom_site_fract_x
    _atom_site_fract_y
    _atom_site_fract_z
    _atom_site_U_iso_or_equiv
    _atom_site_adp_type
    _atom_site_calc_flag
    _atom_site_refinement_flags
    _atom_site_occupancy
    _atom_site_symmetry_multiplicity
    _atom_site_disorder_assembly
    _atom_site_disorder_group
    C C1 0.32528(7) 0.0666(2) 0.72715(13) 0.0201(3) Uani d . 1 1 . .
    H H1 0.2936 0.1615 0.6991 0.024 Uiso calc R 1 1 . .
    C C2 0.35910(8) 0.0255(3) 0.85255(14) 0.0238(3) Uani d . 1 1 . .
    H H2 0.3504 0.0929 0.9101 0.029 Uiso calc R 1 1 . .
    C C3 0.40519(8) -0.1129(3) 0.89347(14) 0.0269(4) Uani d . 1 1 . .
    H H3 0.4285 -0.1390 0.9791 0.032 Uiso calc R 1 1 . .
    C C4 0.41737(8) -0.2135(3) 0.80964(16) 0.0274(3) Uani d . 1 1 . .
    H H4 0.4485 -0.3100 0.8379 0.033 Uiso calc R 1 1 . .
    C C5 0.38402(7) -0.1736(2) 0.68398(15) 0.0232(3) Uani d . 1 1 . .
    H H5 0.3924 -0.2422 0.6265 0.028 Uiso calc R 1 1 . .
    C C6 0.33832(7) -0.0322(2) 0.64354(13) 0.0174(3) Uani d . 1 1 . .
    C C7 0.29922(7) 0.0067(2) 0.50761(13) 0.0168(3) Uani d . 1 1 . .
    O O1 0.24806(5) -0.06990(19) 0.44701(10) 0.0243(3) Uani d . 1 1 . .
    N N 0.32549(6) 0.12804(19) 0.45687(11) 0.0160(3) Uani d . 1 1 . .
    C C8 0.28720(7) 0.1929(2) 0.32915(13) 0.0167(3) Uani d . 1 1 . .
    H H8 0.2410 0.1878 0.3077 0.020 Uiso calc R 1 1 . .
    C C9 0.29772(7) 0.0885(2) 0.22984(13) 0.0186(3) Uani d . 1 1 . .
    C C10 0.36825(7) 0.0743(3) 0.26437(15) 0.0248(3) Uani d . 1 1 . .
    H H10A 0.3731 0.0156 0.1967 0.037 Uiso calc R 1 1 . .
    H H10B 0.3901 -0.0016 0.3391 0.037 Uiso calc R 1 1 . .
    H H10C 0.3870 0.2000 0.2795 0.037 Uiso calc R 1 1 . .
    C C11 0.26947(8) -0.1078(2) 0.21368(14) 0.0240(3) Uani d . 1 1 . .
    H H11A 0.2922 -0.1782 0.2906 0.036 Uiso calc R 1 1 . .
    H H11B 0.2738 -0.1725 0.1472 0.036 Uiso calc R 1 1 . .
    H H11C 0.2243 -0.0989 0.1928 0.036 Uiso calc R 1 1 . .
    C C12 0.26277(8) 0.1979(3) 0.10837(14) 0.0269(3) Uani d . 1 1 . .
    H H12A 0.2636 0.1257 0.0410 0.040 Uiso calc R 1 1 . .
    H H12B 0.2840 0.3185 0.1158 0.040 Uiso calc R 1 1 . .
    H H12C 0.2185 0.2193 0.0910 0.040 Uiso calc R 1 1 . .
    O O2 0.30612(5) 0.38597(16) 0.33203(9) 0.0201(2) Uani d . 1 1 . .
    C C13 0.35521(7) 0.4321(2) 0.44092(13) 0.0182(3) Uani d . 1 1 . .
    O O3 0.38072(5) 0.58182(17) 0.45787(10) 0.0239(2) Uani d . 1 1 . .
    C C14 0.37239(6) 0.2706(2) 0.53073(12) 0.0155(3) Uani d . 1 1 . .
    H H14 0.3649 0.3077 0.6019 0.019 Uiso calc R 1 1 . .
    C C15 0.44249(6) 0.2112(2) 0.57882(13) 0.0179(3) Uani d . 1 1 . .
    H H15A 0.4465 0.0764 0.5999 0.022 Uiso calc R 1 1 . .
    H H15B 0.4547 0.2281 0.5121 0.022 Uiso calc R 1 1 . .
    C C16 0.48839(6) 0.3203(2) 0.69091(13) 0.0171(3) Uani d . 1 1 . .
    C C17 0.49970(7) 0.2615(3) 0.80782(14) 0.0239(3) Uani d . 1 1 . .
    H H17 0.4764 0.1590 0.8162 0.029 Uiso calc R 1 1 . .
    C C18 0.54481(8) 0.3517(3) 0.91234(15) 0.0301(4) Uani d . 1 1 . .
    H H18 0.5519 0.3112 0.9917 0.036 Uiso calc R 1 1 . .
    C C19 0.57940(8) 0.4999(3) 0.90157(15) 0.0296(4) Uani d . 1 1 . .
    H H19 0.6111 0.5588 0.9733 0.035 Uiso calc R 1 1 . .
    C C20 0.56771(8) 0.5622(3) 0.78598(16) 0.0293(4) Uani d . 1 1 . .
    H H20 0.5910 0.6653 0.7782 0.035 Uiso calc R 1 1 . .
    C C21 0.52189(7) 0.4739(2) 0.68114(14) 0.0224(3) Uani d . 1 1 . .
    H H21 0.5134 0.5190 0.6019 0.027 Uiso calc R 1 1 . .
loop_
    _atom_site_aniso_label
    _atom_site_aniso_U_11
    _atom_site_aniso_U_22
    _atom_site_aniso_U_33
    _atom_site_aniso_U_12
    _atom_site_aniso_U_13
    _atom_site_aniso_U_23
    C1 0.0200(6) 0.0198(7) 0.0207(7) 0.0012(6) 0.0096(5) 0.0004(6)
    C2 0.0277(8) 0.0263(8) 0.0187(7) -0.0026(6) 0.0117(6) -0.0014(6)
    C3 0.0270(8) 0.0269(8) 0.0213(7) -0.0038(7) 0.0064(6) 0.0055(6)
    C4 0.0262(8) 0.0199(8) 0.0313(8) 0.0045(6) 0.0093(7) 0.0049(7)
    C5 0.0244(7) 0.0191(7) 0.0261(7) 0.0007(6) 0.0116(6) -0.0032(6)
    C6 0.0169(6) 0.0178(7) 0.0176(6) -0.0037(6) 0.0079(5) -0.0013(5)
    C7 0.0169(6) 0.0185(7) 0.0164(6) -0.0011(5) 0.0090(5) -0.0030(5)
    O1 0.0211(5) 0.0310(7) 0.0206(5) -0.0092(5) 0.0095(4) -0.0036(5)
    N 0.0146(5) 0.0178(6) 0.0139(5) -0.0020(5) 0.0051(5) -0.0030(5)
    C8 0.0157(6) 0.0170(7) 0.0154(6) -0.0014(5) 0.0054(5) -0.0011(5)
    C9 0.0220(7) 0.0187(7) 0.0145(6) -0.0045(6) 0.0079(5) -0.0022(5)
    C10 0.0254(7) 0.0278(8) 0.0247(7) -0.0024(7) 0.0145(6) -0.0062(7)
    C11 0.0326(8) 0.0205(8) 0.0195(6) -0.0074(7) 0.0124(6) -0.0042(6)
    C12 0.0348(8) 0.0257(8) 0.0169(7) -0.0033(7) 0.0092(6) 0.0023(6)
    O2 0.0205(5) 0.0164(5) 0.0197(5) -0.0009(4) 0.0062(4) -0.0005(4)
    C13 0.0166(6) 0.0181(7) 0.0202(6) 0.0016(6) 0.0087(5) -0.0024(6)
    O3 0.0274(6) 0.0173(5) 0.0259(5) -0.0038(5) 0.0113(5) -0.0034(5)
    C14 0.0139(6) 0.0156(6) 0.0165(6) -0.0024(5) 0.0065(5) -0.0036(5)
    C15 0.0139(6) 0.0188(7) 0.0199(6) -0.0013(6) 0.0068(5) -0.0036(6)
    C16 0.0126(6) 0.0189(7) 0.0188(6) 0.0008(5) 0.0065(5) -0.0024(6)
    C17 0.0189(7) 0.0296(8) 0.0223(7) 0.0001(6) 0.0087(6) 0.0039(7)
    C18 0.0253(7) 0.0419(11) 0.0186(7) 0.0069(8) 0.0062(6) 0.0013(7)
    C19 0.0207(7) 0.0327(9) 0.0250(7) 0.0024(7) 0.0017(6) -0.0119(7)
    C20 0.0247(8) 0.0241(8) 0.0350(9) -0.0071(7) 0.0103(7) -0.0082(8)
    C21 0.0225(7) 0.0222(8) 0.0227(7) -0.0037(6) 0.0105(6) -0.0022(6)
_geom_special_details
;
All e.s.d.'s (except the e.s.d. in the dihedral angle between two l.s. planes)
are estimated using the full covariance matrix. The cell e.s.d.'s are taken
into account individually in the estimation of e.s.d.'s in distances, angles
and torsion angles; correlations between e.s.d.'s in cell parameters are only
used when they are defined by crystal symmetry. An approximate (isotropic)
treatment of cell e.s.d.'s is used for estimating e.s.d.'s involving l.s.
planes.
;
loop_
    _geom_bond_atom_site_label_1
    _geom_bond_atom_site_label_2
    _geom_bond_site_symmetry_2
    _geom_bond_distance
    _geom_bond_publ_flag
    C1 C6 . 1.389(2) ?
    C1 C2 . 1.395(2) ?
    C1 H1 . 0.9500 ?
    C2 C3 . 1.384(2) ?
    C2 H2 . 0.9500 ?
    C3 C4 . 1.387(3) ?
    C3 H3 . 0.9500 ?
    C4 C5 . 1.395(2) ?
    C4 H4 . 0.9500 ?
    C5 C6 . 1.393(2) ?
    C5 H5 . 0.9500 ?
    C6 C7 . 1.5090(19) ?
    C7 O1 . 1.2194(18) ?
    C7 N . 1.3706(19) ?
    N C14 . 1.4695(18) ?
    N C8 . 1.4728(18) ?
    C8 O2 . 1.4455(19) ?
    C8 C9 . 1.540(2) ?
    C8 H8 . 1.0000 ?
    C9 C10 . 1.524(2) ?
    C9 C11 . 1.527(2) ?
    C9 C12 . 1.539(2) ?
    C10 H10A . 0.9800 ?
    C10 H10B . 0.9800 ?
    C10 H10C . 0.9800 ?
    C11 H11A . 0.9800 ?
    C11 H11B . 0.9800 ?
    C11 H11C . 0.9800 ?
    C12 H12A . 0.9800 ?
    C12 H12B . 0.9800 ?
    C12 H12C . 0.9800 ?
    O2 C13 . 1.3431(17) ?
    C13 O3 . 1.198(2) ?
    C13 C14 . 1.514(2) ?
    C14 C15 . 1.5418(18) ?
    C14 H14 . 1.0000 ?
    C15 C16 . 1.5141(19) ?
    C15 H15A . 0.9900 ?
    C15 H15B . 0.9900 ?
    C16 C21 . 1.391(2) ?
    C16 C17 . 1.392(2) ?
    C17 C18 . 1.389(2) ?
    C17 H17 . 0.9500 ?
    C18 C19 . 1.381(3) ?
    C18 H18 . 0.9500 ?
    C19 C20 . 1.383(3) ?
    C19 H19 . 0.9500 ?
    C20 C21 . 1.391(2) ?
    C20 H20 . 0.9500 ?
    C21 H21 . 0.9500 ?
loop_
    _geom_angle_atom_site_label_1
    _geom_angle_atom_site_label_2
    _geom_angle_atom_site_label_3
    _geom_angle_site_symmetry_1
    _geom_angle_site_symmetry_3
    _geom_angle
    _geom_angle_publ_flag
    C6 C1 C2 . . 119.49(15) ?
    C6 C1 H1 . . 120.3 ?
    C2 C1 H1 . . 120.3 ?
    C3 C2 C1 . . 120.32(15) ?
    C3 C2 H2 . . 119.8 ?
    C1 C2 H2 . . 119.8 ?
    C2 C3 C4 . . 120.08(14) ?
    C2 C3 H3 . . 120.0 ?
    C4 C3 H3 . . 120.0 ?
    C3 C4 C5 . . 120.20(15) ?
    C3 C4 H4 . . 119.9 ?
    C5 C4 H4 . . 119.9 ?
    C6 C5 C4 . . 119.44(15) ?
    C6 C5 H5 . . 120.3 ?
    C4 C5 H5 . . 120.3 ?
    C1 C6 C5 . . 120.46(14) ?
    C1 C6 C7 . . 119.02(13) ?
    C5 C6 C7 . . 120.39(13) ?
    O1 C7 N . . 122.64(13) ?
    O1 C7 C6 . . 121.26(13) ?
    N C7 C6 . . 116.08(12) ?
    C7 N C14 . . 122.12(12) ?
    C7 N C8 . . 119.56(12) ?
    C14 N C8 . . 110.75(12) ?
    O2 C8 N . . 104.03(11) ?
    O2 C8 C9 . . 108.70(12) ?
    N C8 C9 . . 116.05(12) ?
    O2 C8 H8 . . 109.3 ?
    N C8 H8 . . 109.3 ?
    C9 C8 H8 . . 109.3 ?
    C10 C9 C11 . . 109.45(14) ?
    C10 C9 C12 . . 109.46(13) ?
    C11 C9 C12 . . 109.49(12) ?
    C10 C9 C8 . . 111.61(12) ?
    C11 C9 C8 . . 109.08(12) ?
    C12 C9 C8 . . 107.72(13) ?
    C9 C10 H10A . . 109.5 ?
    C9 C10 H10B . . 109.5 ?
    H10A C10 H10B . . 109.5 ?
    C9 C10 H10C . . 109.5 ?
    H10A C10 H10C . . 109.5 ?
    H10B C10 H10C . . 109.5 ?
    C9 C11 H11A . . 109.5 ?
    C9 C11 H11B . . 109.5 ?
    H11A C11 H11B . . 109.5 ?
    C9 C11 H11C . . 109.5 ?
    H11A C11 H11C . . 109.5 ?
    H11B C11 H11C . . 109.5 ?
    C9 C12 H12A . . 109.5 ?
    C9 C12 H12B . . 109.5 ?
    H12A C12 H12B . . 109.5 ?
    C9 C12 H12C . . 109.5 ?
    H12A C12 H12C . . 109.5 ?
    H12B C12 H12C . . 109.5 ?
    C13 O2 C8 . . 112.03(12) ?
    O3 C13 O2 . . 121.81(14) ?
    O3 C13 C14 . . 127.58(14) ?
    O2 C13 C14 . . 110.60(13) ?
    N C14 C13 . . 102.04(11) ?
    N C14 C15 . . 114.74(12) ?
    C13 C14 C15 . . 111.59(12) ?
    N C14 H14 . . 109.4 ?
    C13 C14 H14 . . 109.4 ?
    C15 C14 H14 . . 109.4 ?
    C16 C15 C14 . . 113.58(12) ?
    C16 C15 H15A . . 108.9 ?
    C14 C15 H15A . . 108.9 ?
    C16 C15 H15B . . 108.9 ?
    C14 C15 H15B . . 108.9 ?
    H15A C15 H15B . . 107.7 ?
    C21 C16 C17 . . 118.63(14) ?
    C21 C16 C15 . . 121.86(13) ?
    C17 C16 C15 . . 119.45(14) ?
    C18 C17 C16 . . 120.44(16) ?
    C18 C17 H17 . . 119.8 ?
    C16 C17 H17 . . 119.8 ?
    C19 C18 C17 . . 120.37(16) ?
    C19 C18 H18 . . 119.8 ?
    C17 C18 H18 . . 119.8 ?
    C18 C19 C20 . . 119.76(16) ?
    C18 C19 H19 . . 120.1 ?
    C20 C19 H19 . . 120.1 ?
    C19 C20 C21 . . 119.95(17) ?
    C19 C20 H20 . . 120.0 ?
    C21 C20 H20 . . 120.0 ?
    C16 C21 C20 . . 120.78(15) ?
    C16 C21 H21 . . 119.6 ?
    C20 C21 H21 . . 119.6 ?
loop_
    _geom_torsion_atom_site_label_1
    _geom_torsion_atom_site_label_2
    _geom_torsion_atom_site_label_3
    _geom_torsion_atom_site_label_4
    _geom_torsion_site_symmetry_1
    _geom_torsion_site_symmetry_2
    _geom_torsion_site_symmetry_3
    _geom_torsion_site_symmetry_4
    _geom_torsion
    _geom_torsion_publ_flag
    C6 C1 C2 C3 . . . . -0.1(2) ?
    C1 C2 C3 C4 . . . . -0.9(3) ?
    C2 C3 C4 C5 . . . . 1.1(3) ?
    C3 C4 C5 C6 . . . . -0.2(3) ?
    C2 C1 C6 C5 . . . . 1.1(2) ?
    C2 C1 C6 C7 . . . . 177.00(14) ?
    C4 C5 C6 C1 . . . . -0.9(2) ?
    C4 C5 C6 C7 . . . . -176.77(15) ?
    C1 C6 C7 O1 . . . . -84.5(2) ?
    C5 C6 C7 O1 . . . . 91.41(19) ?
    C1 C6 C7 N . . . . 97.27(16) ?
    C5 C6 C7 N . . . . -86.80(18) ?
    O1 C7 N C14 . . . . 156.59(15) ?
    C6 C7 N C14 . . . . -25.2(2) ?
    O1 C7 N C8 . . . . 9.8(2) ?
    C6 C7 N C8 . . . . -172.04(13) ?
    C7 N C8 O2 . . . . 142.88(12) ?
    C14 N C8 O2 . . . . -7.41(14) ?
    C7 N C8 C9 . . . . -97.78(16) ?
    C14 N C8 C9 . . . . 111.93(13) ?
    O2 C8 C9 C10 . . . . 66.66(16) ?
    N C8 C9 C10 . . . . -50.11(18) ?
    O2 C8 C9 C11 . . . . -172.28(12) ?
    N C8 C9 C11 . . . . 70.95(15) ?
    O2 C8 C9 C12 . . . . -53.52(15) ?
    N C8 C9 C12 . . . . -170.29(12) ?
    N C8 O2 C13 . . . . 7.13(15) ?
    C9 C8 O2 C13 . . . . -117.09(13) ?
    C8 O2 C13 O3 . . . . 174.27(13) ?
    C8 O2 C13 C14 . . . . -4.26(16) ?
    C7 N C14 C13 . . . . -144.40(13) ?
    C8 N C14 C13 . . . . 5.00(14) ?
    C7 N C14 C15 . . . . 94.76(16) ?
    C8 N C14 C15 . . . . -115.84(13) ?
    O3 C13 C14 N . . . . -178.96(14) ?
    O2 C13 C14 N . . . . -0.53(15) ?
    O3 C13 C14 C15 . . . . -56.0(2) ?
    O2 C13 C14 C15 . . . . 122.48(13) ?
    N C14 C15 C16 . . . . -157.45(12) ?
    C13 C14 C15 C16 . . . . 87.12(15) ?
    C14 C15 C16 C21 . . . . -96.99(16) ?
    C14 C15 C16 C17 . . . . 85.79(17) ?
    C21 C16 C17 C18 . . . . -1.7(2) ?
    C15 C16 C17 C18 . . . . 175.60(15) ?
    C16 C17 C18 C19 . . . . -0.6(3) ?
    C17 C18 C19 C20 . . . . 1.9(3) ?
    C18 C19 C20 C21 . . . . -0.9(3) ?
    C17 C16 C21 C20 . . . . 2.7(2) ?
    C15 C16 C21 C20 . . . . -174.55(15) ?
    C19 C20 C21 C16 . . . . -1.4(3) ?
_iucr_refine_instructions_details
;
TITL rut07 in C2
CELL 0.71073  23.6627   7.1449  12.2265  90.000 117.470  90.000
ZERR    4.00   0.0017   0.0005   0.0009   0.000   0.001   0.000
LATT -7
SYMM -X, Y, -Z
SFAC C  H  N  O
UNIT 84 92 4 12
MERG 4
L.S. 2
ACTA
BOND $H
FMAP 2
PLAN 1
CONF
SIZE 0.5 0.1 0.1
TEMP -173
WGHT    0.062000    0.496800
FVAR       0.62542
MOLE 1
C1    1    0.325280    0.066626    0.727152    11.00000    0.02003    0.01977 =
         0.02066    0.00041    0.00962    0.00117
AFIX  43
H1    2    0.293572    0.161483    0.699129    11.00000   -1.20000
AFIX   0
C2    1    0.359098    0.025536    0.852545    11.00000    0.02765    0.02632 =
         0.01869   -0.00143    0.01173   -0.00261
AFIX  43
H2    2    0.350443    0.092904    0.910138    11.00000   -1.20000
AFIX   0
C3    1    0.405192   -0.112877    0.893469    11.00000    0.02695    0.02687 =
         0.02132    0.00545    0.00639   -0.00380
AFIX  43
H3    2    0.428528   -0.138987    0.979101    11.00000   -1.20000
AFIX   0
C4    1    0.417368   -0.213538    0.809638    11.00000    0.02617    0.01987 =
         0.03134    0.00488    0.00925    0.00447
AFIX  43
H4    2    0.448511   -0.309994    0.837866    11.00000   -1.20000
AFIX   0
C5    1    0.384019   -0.173575    0.683984    11.00000    0.02443    0.01907 =
         0.02610   -0.00320    0.01163    0.00070
AFIX  43
H5    2    0.392403   -0.242171    0.626483    11.00000   -1.20000
AFIX   0
C6    1    0.338319   -0.032225    0.643540    11.00000    0.01690    0.01780 =
         0.01756   -0.00130    0.00789   -0.00365
C7    1    0.299219    0.006742    0.507613    11.00000    0.01693    0.01852 =
         0.01636   -0.00296    0.00900   -0.00111
O1    4    0.248055   -0.069898    0.447009    11.00000    0.02113    0.03102 =
         0.02061   -0.00359    0.00945   -0.00924
N     3    0.325491    0.128044    0.456865    11.00000    0.01462    0.01785 =
         0.01387   -0.00295    0.00513   -0.00203
C8    1    0.287196    0.192945    0.329146    11.00000    0.01573    0.01698 =
         0.01539   -0.00108    0.00541   -0.00143
AFIX  13
H8    2    0.241012    0.187837    0.307693    11.00000   -1.20000
AFIX   0
C9    1    0.297718    0.088478    0.229837    11.00000    0.02200    0.01873 =
         0.01448   -0.00219    0.00792   -0.00455
C10   1    0.368246    0.074342    0.264365    11.00000    0.02539    0.02784 =
         0.02474   -0.00621    0.01455   -0.00236
AFIX 137
H10A  2    0.373061    0.015616    0.196702    11.00000   -1.50000
H10B  2    0.390053   -0.001638    0.339069    11.00000   -1.50000
H10C  2    0.386967    0.199960    0.279524    11.00000   -1.50000
AFIX   0
C11   1    0.269471   -0.107839    0.213677    11.00000    0.03255    0.02047 =
         0.01951   -0.00425    0.01243   -0.00742
AFIX 137
H11A  2    0.292203   -0.178195    0.290633    11.00000   -1.50000
H11B  2    0.273787   -0.172470    0.147223    11.00000   -1.50000
H11C  2    0.224293   -0.098852    0.192804    11.00000   -1.50000
AFIX   0
C12   1    0.262774    0.197918    0.108368    11.00000    0.03483    0.02572 =
         0.01690    0.00232    0.00918   -0.00329
AFIX 137
H12A  2    0.263604    0.125657    0.040996    11.00000   -1.50000
H12B  2    0.283964    0.318538    0.115788    11.00000   -1.50000
H12C  2    0.218500    0.219258    0.090962    11.00000   -1.50000
AFIX   0
O2    4    0.306124    0.385973    0.332026    11.00000    0.02052    0.01643 =
         0.01970   -0.00053    0.00619   -0.00087
C13   1    0.355209    0.432149    0.440919    11.00000    0.01660    0.01808 =
         0.02024   -0.00242    0.00872    0.00156
O3    4    0.380720    0.581825    0.457872    11.00000    0.02741    0.01734 =
         0.02591   -0.00338    0.01133   -0.00380
C14   1    0.372393    0.270555    0.530731    11.00000    0.01387    0.01560 =
         0.01645   -0.00359    0.00647   -0.00238
AFIX  13
H14   2    0.364920    0.307730    0.601860    11.00000   -1.20000
AFIX   0
C15   1    0.442494    0.211219    0.578820    11.00000    0.01388    0.01883 =
         0.01991   -0.00358    0.00678   -0.00134
AFIX  23
H15A  2    0.446469    0.076439    0.599870    11.00000   -1.20000
H15B  2    0.454671    0.228130    0.512093    11.00000   -1.20000
AFIX   0
C16   1    0.488394    0.320338    0.690909    11.00000    0.01264    0.01888 =
         0.01880   -0.00242    0.00649    0.00081
C17   1    0.499704    0.261492    0.807820    11.00000    0.01887    0.02958 =
         0.02230    0.00390    0.00869    0.00007
AFIX  43
H17   2    0.476413    0.158972    0.816154    11.00000   -1.20000
AFIX   0
C18   1    0.544810    0.351674    0.912336    11.00000    0.02526    0.04187 =
         0.01861    0.00132    0.00618    0.00695
AFIX  43
H18   2    0.551914    0.311195    0.991677    11.00000   -1.20000
AFIX   0
C19   1    0.579399    0.499883    0.901573    11.00000    0.02070    0.03268 =
         0.02495   -0.01186    0.00168    0.00237
AFIX  43
H19   2    0.611105    0.558781    0.973336    11.00000   -1.20000
AFIX   0
C20   1    0.567711    0.562204    0.785977    11.00000    0.02470    0.02409 =
         0.03503   -0.00824    0.01028   -0.00706
AFIX  43
H20   2    0.590959    0.665270    0.778164    11.00000   -1.20000
AFIX   0
C21   1    0.521892    0.473894    0.681142    11.00000    0.02247    0.02224 =
         0.02269   -0.00217    0.01048   -0.00372
AFIX  43
H21   2    0.513382    0.519013    0.601931    11.00000   -1.20000
HKLF 4
REM  rut07 in C2
REM R1 =  0.0340 for   2335 Fo > 4sig(Fo)  and  0.0347 for all   2390 data
REM    229 parameters refined using      1 restraints
END
WGHT      0.0619      0.4976
REM Highest difference peak  0.316,  deepest hole -0.189,  1-sigma level  0.042
Q1    1   0.3168 -0.0030  0.5807  11.00000  0.05    0.32
;
data_global
_journal_date_recd_electronic     2012-05-30
_journal_date_accepted     2012-08-13
_journal_name_full     'Acta Crystallographica, Section E'
_journal_year     2012
_journal_volume     68
_journal_issue      9
_journal_page_first     o2747
_journal_page_last     o2747
_journal_paper_category     QO
_journal_paper_doi     10.1107/S1600536812035556
_journal_coeditor_code     KJ2203
_publ_contact_author_name     'Peter J. Rutledge'
_publ_contact_author_address
;
School of Chemistry
The University of Sydney
NSW 2006
Australia
;
_publ_contact_author_email     'peter.rutledge@sydney.edu.au'
_publ_contact_author_fax     '+61293513329'
_publ_contact_author_phone     '+61293515020'
_publ_section_title
;\
(2<i>S</i>,4<i>S</i>)-3-Benzoyl-4-benzyl-2-(<i>tert</i>-butyl)-1,3-\
oxazolidin-5-one
;
loop_
    _publ_author_name
    _publ_author_footnote
    _publ_author_address
    'Dungan, Victoria J.' .
;
School of Chemistry
The University of Sydney
NSW 2006
Australia
;
    'Mueller-Bunz, Helge' .
;
School of Chemistry and Chemical Biology
University College Dublin
Belfield
Dublin 4
Ireland
;
    'Rutledge, Peter J.' .
;
School of Chemistry
The University of Sydney
NSW 2006
Australia
;
_publ_section_synopsis     .
