# Supplementary material for: (2S,4S)-3-Benzoyl-4-benzyl-2-tert-but­yl-1,3-oxazolidin-5-one
Source: Acta Crystallogr Sect E Struct Rep Online. 2012 Aug 23;68(Pt 9):o2747. doi: 10.1107/S1600536812035556 (PMC3435759; doi:10.1107/S1600536812035556)
Supplement: Supplementary file 2 [file e-68-o2747-Isup2.hkl]

# 
# h,k,l, Fc-squared, Fo-squared, sigma(Fo-squared) and status flag 
# 
data_I
_shelx_title ' rut07 in C2' 
_shelx_refln_list_code          4 
_shelx_F_calc_maximum      157.51 
_exptl_crystal_F_000       720.00 
_reflns_d_resolution_high  0.7445 
 
loop_ 
 _symmetry_equiv_pos_as_xyz 
 'x, y, z' 
 '-x, y, -z' 
 'x+1/2, y+1/2, z' 
 '-x+1/2, y+1/2, -z' 
 
_cell_length_a    23.6627 
_cell_length_b     7.1449 
_cell_length_c    12.2265 
_cell_angle_alpha  90.000 
_cell_angle_beta  117.470 
_cell_angle_gamma  90.000 
 
_shelx_F_squared_multiplier     1.000 
 
loop_ 
 _refln_index_h 
 _refln_index_k 
 _refln_index_l 
 _refln_F_squared_calc 
 _refln_F_squared_meas 
 _refln_F_squared_sigma 
 _refln_observed_status 
   2   0   0     3243.85     3295.64     42.50 o 
   4   0   0      310.60      304.45      3.24 o 
   6   0   0      125.99      125.97      1.92 o 
   8   0   0      838.02      826.79      8.42 o 
  10   0   0       96.19      101.18      2.07 o 
  12   0   0       28.06       23.86      1.40 o 
  14   0   0      133.38      134.48      2.79 o 
  16   0   0     1423.88     1386.58     16.27 o 
  18   0   0       84.91       84.55      3.45 o 
  20   0   0        1.44        3.74      2.08 o 
  22   0   0       22.33       19.97      3.19 o 
  24   0   0      281.54      288.02     10.88 o 
  26   0   0       48.36       61.25      6.22 o 
   1   1   0     6329.12     6557.89     45.17 o 
   3   1   0    16557.01    17226.78    107.48 o 
   5   1   0    18189.07    19435.85    126.30 o 
   7   1   0      692.66      675.21      4.92 o 
   9   1   0      179.02      204.86      2.10 o 
  11   1   0      268.02      274.15      2.70 o 
  13   1   0       52.94       55.69      1.24 o 
  15   1   0     1048.94     1106.85      8.86 o 
  17   1   0      122.59      108.51      3.19 o 
  19   1   0      181.79      183.98      3.57 o 
  21   1   0      179.89      198.98      4.28 o 
  23   1   0      279.42      275.03      6.45 o 
  25   1   0       28.41       29.16      3.15 o 
   0   2   0     2210.82     2432.73     22.20 o 
   2   2   0     2702.41     2915.92     18.71 o 
   4   2   0     4110.46     4507.92     28.65 o 
   6   2   0     1152.75     1244.08      8.51 o 
   8   2   0      856.00     1004.37      7.16 o 
  10   2   0      373.27      443.12      3.94 o 
  12   2   0      379.16      427.46      3.83 o 
  14   2   0       83.33       80.67      1.79 o 
  16   2   0      135.28      127.40      2.54 o 
  18   2   0     1142.80     1085.67     10.98 o 
  20   2   0      465.60      449.31      6.56 o 
  22   2   0      325.76      327.01      6.18 o 
  24   2   0       79.89       78.61      3.52 o 
  26   2   0      202.24      208.71      6.87 o 
   1   3   0      465.56      485.60      3.80 o 
   3   3   0     2791.68     3098.35     20.12 o 
   5   3   0     2748.09     3156.19     20.55 o 
   7   3   0     1981.57     2368.89     15.76 o 
   9   3   0     1528.76     1643.62     11.38 o 
  11   3   0      204.71      207.66      2.56 o 
  13   3   0      641.29      605.17      6.15 o 
  15   3   0      347.73      336.30      4.03 o 
  17   3   0      897.42      854.72      9.11 o 
  19   3   0      363.91      335.86      5.45 o 
  21   3   0      329.18      292.12      5.26 o 
  23   3   0        3.65        3.83      1.97 o 
  25   3   0       77.83       80.14      3.73 o 
   0   4   0      480.28      555.66      6.71 o 
   2   4   0     3387.20     3746.06     25.52 o 
   4   4   0     2918.79     3095.53     20.40 o 
   6   4   0      369.45      393.94      3.54 o 
   8   4   0      221.63      202.54      2.49 o 
  10   4   0      939.32      946.40      8.14 o 
  12   4   0      458.05      428.35      4.63 o 
  14   4   0      846.29      785.18      7.80 o 
  16   4   0      422.38      383.24      5.21 o 
  18   4   0       57.08       54.80      2.58 o 
  20   4   0      340.14      318.71      6.00 o 
  22   4   0       66.36       63.11      3.13 o 
  24   4   0      156.66      149.58      4.93 o 
   1   5   0       54.09       52.85      1.44 o 
   3   5   0      698.33      762.34      6.85 o 
   5   5   0       72.19       76.90      1.79 o 
   7   5   0      739.04      747.21      9.65 o 
   9   5   0      319.93      285.00      4.43 o 
  11   5   0      458.99      401.85      4.87 o 
  13   5   0      179.19      170.10      3.13 o 
  15   5   0      298.79      242.92      4.99 o 
  17   5   0        5.89        8.66      1.27 o 
  19   5   0      201.56      201.07      4.66 o 
  21   5   0       75.76       81.22      3.88 o 
  23   5   0      180.29      198.54     10.06 o 
   0   6   0      445.02      389.72     10.75 o 
   2   6   0      355.01      315.53      4.15 o 
   4   6   0      241.92      226.04      3.43 o 
   6   6   0      482.95      470.82      5.50 o 
   8   6   0      460.43      438.47      5.70 o 
  10   6   0       60.48       61.72      2.20 o 
  12   6   0      317.68      279.91      4.46 o 
  14   6   0       23.28       31.06      2.16 o 
  16   6   0      328.26      345.20      6.99 o 
  18   6   0       12.98       13.15      2.36 o 
  20   6   0       96.81      101.77      5.11 o 
   1   7   0        7.71        7.61      0.94 o 
   3   7   0      291.65      282.20      4.15 o 
   5   7   0       34.05       25.66      1.56 o 
   7   7   0      440.80      411.21      6.18 o 
   9   7   0      260.64      271.77      6.19 o 
  11   7   0      186.09      201.88      4.21 o 
  13   7   0      103.41      116.34      3.69 o 
  15   7   0      118.32      121.36      4.39 o 
  17   7   0       60.53       60.58      4.18 o 
   0   8   0      145.14      128.28      5.11 o 
   2   8   0       44.29       50.48      3.38 o 
   4   8   0        9.24        8.97      1.34 o 
   6   8   0       80.51       82.48      3.08 o 
   8   8   0      186.64      192.33      4.28 o 
  10   8   0      210.86      220.27      5.13 o 
  12   8   0       88.04      100.23      4.32 o 
  14   8   0       37.49       51.63      5.43 o 
   1   9   0       57.95       69.85      3.69 o 
   3   9   0       64.03       65.97      3.61 o 
   5   9   0       76.19       75.03      5.02 o 
   7   9   0      168.16      169.74      9.57 o 
 -26   0   1      387.00      357.77     21.42 o 
 -24   0   1       68.33       71.85      4.93 o 
 -22   0   1      569.31      556.20     12.34 o 
 -20   0   1      125.30      101.18      5.50 o 
 -18   0   1       26.38       19.67      1.72 o 
 -16   0   1     2908.10     3000.31     31.79 o 
 -14   0   1     2389.03     2682.49     25.47 o 
 -12   0   1     1400.93     1369.87     13.60 o 
 -10   0   1     1126.62     1156.97     11.42 o 
  -8   0   1      463.18      487.31      5.24 o 
  -6   0   1    24808.99    24917.45    219.66 o 
  -4   0   1     6161.01     6265.85     73.50 o 
  -2   0   1     3591.56     3770.84     37.16 o 
   0   0   1    13694.24    13678.98    149.35 o 
   2   0   1     7151.07     7251.35     81.25 o 
   4   0   1        9.91        8.34      1.21 o 
   6   0   1       29.28       44.56      1.67 o 
   8   0   1     3549.12     3871.00     38.58 o 
  10   0   1      980.10     1047.14     10.81 o 
  12   0   1      215.18      187.06      3.29 o 
  14   0   1       17.99       21.40      1.98 o 
  16   0   1      243.98      251.60      6.25 o 
  18   0   1        1.91        2.59      1.94 o 
  20   0   1       76.59       73.15      6.07 o 
  22   0   1      423.16      406.51     13.72 o 
  24   0   1      267.74      251.65     10.23 o 
 -27   1   1       56.79       72.91      4.65 o 
 -25   1   1      470.77      463.94      8.95 o 
 -23   1   1      178.88      175.48      4.61 o 
 -21   1   1      213.32      193.10      3.80 o 
 -19   1   1      585.18      570.31      6.91 o 
 -17   1   1       83.11       97.54      3.23 o 
 -15   1   1      205.52      205.77      2.65 o 
 -13   1   1      263.20      287.78      2.87 o 
 -11   1   1     2517.16     2897.34     19.04 o 
  -9   1   1     3056.54     3471.77     22.40 o 
  -7   1   1    11479.08    12124.77     75.85 o 
  -5   1   1     2734.96     2878.06     19.22 o 
  -3   1   1     9681.35    10196.42     66.57 o 
  -1   1   1    11090.13    11336.61     73.94 o 
   1   1   1      763.45      815.26      5.45 o 
   3   1   1    11484.42    12144.10     79.11 o 
   5   1   1      152.17      154.35      1.72 o 
   7   1   1        9.98       11.25      0.53 o 
   9   1   1     3622.95     3930.82     25.41 o 
  11   1   1      127.50      124.86      1.75 o 
  13   1   1      180.63      164.60      2.45 o 
  15   1   1      144.76      147.93      2.66 o 
  17   1   1       31.68       40.49      2.25 o 
  19   1   1      271.10      245.15      4.97 o 
  21   1   1      131.72      120.35      4.16 o 
  23   1   1      315.81      335.21      8.25 o 
  25   1   1      131.93      142.73      5.80 o 
 -26   2   1      112.99      125.24      4.74 o 
 -24   2   1       57.28       56.99      3.04 o 
 -22   2   1       50.42       61.85      2.47 o 
 -20   2   1      270.61      243.46      4.16 o 
 -18   2   1      940.99      914.61      9.53 o 
 -16   2   1      432.98      424.86      4.94 o 
 -14   2   1      637.94      668.29      5.79 o 
 -12   2   1      793.81      782.68      6.02 o 
 -10   2   1      820.10      883.27      6.49 o 
  -8   2   1     4027.82     4478.79     29.99 o 
  -6   2   1     2477.93     2523.57     17.19 o 
  -4   2   1    13285.33    14461.98     90.38 o 
  -2   2   1     5584.33     6164.93     38.88 o 
   0   2   1     1015.24     1059.58      7.52 o 
   2   2   1     5505.08     5747.91     36.31 o 
   4   2   1     3220.65     3440.01     23.04 o 
   6   2   1     1125.23     1111.28      7.76 o 
   8   2   1      615.99      659.36      5.07 o 
  10   2   1       99.74      113.59      1.61 o 
  12   2   1      195.42      192.82      2.48 o 
  14   2   1      203.85      221.83      3.45 o 
  16   2   1      869.62      818.30      8.13 o 
  18   2   1      853.04      787.05      9.41 o 
  20   2   1      775.09      732.67     10.11 o 
  22   2   1      417.15      429.99      8.20 o 
  24   2   1       75.75       80.68      4.00 o 
 -27   3   1      105.89      107.93      5.95 o 
 -25   3   1       89.01       86.80      4.69 o 
 -23   3   1       71.13       64.60      2.84 o 
 -21   3   1      641.32      583.44      7.35 o 
 -19   3   1      894.07      912.88      9.83 o 
 -17   3   1      219.28      210.85      3.61 o 
 -15   3   1      556.60      504.01      5.55 o 
 -13   3   1       39.23       43.14      1.29 o 
 -11   3   1     3800.09     4005.90     27.41 o 
  -9   3   1      155.02      199.10      2.34 o 
  -7   3   1     1681.77     1848.62     13.13 o 
  -5   3   1      110.17      135.62      1.58 o 
  -3   3   1      163.30      156.41      1.68 o 
  -1   3   1     1165.98     1222.50      8.87 o 
   1   3   1      402.05      469.17      3.96 o 
   3   3   1     1428.27     1564.73     10.64 o 
   5   3   1     3327.72     3577.07     23.21 o 
   7   3   1     1345.13     1425.39      9.97 o 
   9   3   1     1173.62     1159.81      8.87 o 
  11   3   1      127.19      124.36      2.11 o 
  13   3   1      775.39      741.63      6.88 o 
  15   3   1     1166.68     1137.59      9.85 o 
  17   3   1      192.88      177.11      3.70 o 
  19   3   1      113.70      101.10      2.93 o 
  21   3   1       19.12       23.16      2.02 o 
  23   3   1       83.96       96.27      4.27 o 
  25   3   1      370.90      401.03     10.56 o 
 -26   4   1      168.57      198.94     13.27 o 
 -24   4   1       20.59       19.77      2.34 o 
 -22   4   1       61.54       59.48      2.94 o 
 -20   4   1      478.99      477.51      7.51 o 
 -18   4   1       28.71       29.67      1.77 o 
 -16   4   1       82.58       76.60      2.22 o 
 -14   4   1     1127.38     1119.61     14.02 o 
 -12   4   1      797.72      807.74      6.90 o 
 -10   4   1      256.18      245.15      2.89 o 
  -8   4   1      420.97      466.02      4.34 o 
  -6   4   1      492.98      551.07      4.55 o 
  -4   4   1     1580.93     1856.03     12.69 o 
  -2   4   1      148.63      168.32      2.07 o 
   0   4   1      384.17      396.42      3.70 o 
   2   4   1     1404.54     1515.99     11.11 o 
   4   4   1     1400.74     1501.82     11.07 o 
   6   4   1       18.27       12.84      0.72 o 
   8   4   1      286.18      240.86      3.23 o 
  10   4   1     1234.91     1223.02     10.74 o 
  12   4   1      806.44      692.41      8.08 o 
  14   4   1      237.47      261.25      4.36 o 
  16   4   1      139.05      149.57      3.37 o 
  18   4   1      242.04      224.79      4.80 o 
  20   4   1      241.37      247.89      5.59 o 
  22   4   1        2.79        6.18      1.61 o 
  24   4   1       71.94       79.84      8.97 o 
 -23   5   1        1.82        4.92      2.14 o 
 -21   5   1       79.93       71.84      4.21 o 
 -19   5   1      263.42      243.40      6.49 o 
 -17   5   1      105.42       99.74      3.51 o 
 -15   5   1      636.27      570.01      7.39 o 
 -13   5   1       58.36       63.33      2.12 o 
 -11   5   1      288.70      303.39      4.32 o 
  -9   5   1       86.61      100.50      2.13 o 
  -7   5   1      166.65      173.98      2.77 o 
  -5   5   1      166.46      158.80      2.65 o 
  -3   5   1      708.79      740.87     15.69 o 
  -1   5   1      265.94      284.61      3.39 o 
   1   5   1      648.36      700.73      7.08 o 
   3   5   1      186.86      213.62      2.84 o 
   5   5   1       29.25       23.85      1.17 o 
   7   5   1      688.55      626.74      6.44 o 
   9   5   1      271.82      254.03      3.61 o 
  11   5   1      729.22      693.11      7.29 o 
  13   5   1      169.58      143.19      3.00 o 
  15   5   1      400.55      361.76      5.67 o 
  17   5   1       39.93       42.03      2.21 o 
  19   5   1      135.55      129.78      4.28 o 
  21   5   1       31.56       34.34      2.58 o 
  23   5   1      173.90      187.61      8.41 o 
 -20   6   1       43.85       57.06      4.03 o 
 -18   6   1       53.11       68.53      4.68 o 
 -16   6   1      329.99      299.08      5.69 o 
 -14   6   1      368.25      367.33      6.30 o 
 -12   6   1      312.69      296.30      4.94 o 
 -10   6   1      326.86      327.11      5.15 o 
  -8   6   1     1310.17     1249.31     13.17 o 
  -6   6   1      360.70      397.52      6.22 o 
  -4   6   1      457.41      453.75      5.37 o 
  -2   6   1      416.13      375.60      4.65 o 
   0   6   1      705.73      696.12      6.71 o 
   2   6   1      222.75      205.68      3.21 o 
   4   6   1      247.44      199.50      3.19 o 
   6   6   1      230.12      209.92      3.61 o 
   8   6   1      176.12      162.94      3.19 o 
  10   6   1     1101.71      981.34     11.87 o 
  12   6   1       19.16       20.30      1.58 o 
  14   6   1      105.71      105.45      3.45 o 
  16   6   1        1.34        2.27      1.33 o 
  18   6   1      142.81      134.75      4.57 o 
  20   6   1       80.86       93.21      9.87 o 
 -17   7   1      235.39      238.22      7.98 o 
 -15   7   1       41.53       43.42      2.98 o 
 -13   7   1        1.79        1.98      1.02 o 
 -11   7   1      257.62      240.31      4.60 o 
  -9   7   1      404.97      407.96      6.20 o 
  -7   7   1      217.52      228.25      5.22 o 
  -5   7   1       96.28       99.39      2.56 o 
  -3   7   1      170.32      174.61      3.37 o 
  -1   7   1       17.01       21.16      1.39 o 
   1   7   1      352.55      342.99      4.96 o 
   3   7   1     1129.83     1084.75     11.13 o 
   5   7   1        4.85        4.19      0.90 o 
   7   7   1       63.36       70.18      2.46 o 
   9   7   1      232.99      216.64      4.32 o 
  11   7   1      125.69      128.71      3.37 o 
  13   7   1       59.18       52.73      2.86 o 
  15   7   1       62.23       65.25      3.65 o 
  17   7   1       97.19       98.42     10.25 o 
 -16   8   1       74.06       81.24      8.49 o 
 -14   8   1        0.33        4.97      2.34 o 
 -12   8   1       97.13      105.75      3.54 o 
 -10   8   1       54.68       56.19      2.71 o 
  -8   8   1       57.02       60.25      2.76 o 
  -6   8   1      209.31      219.60      4.49 o 
  -4   8   1        1.78        2.85      1.09 o 
  -2   8   1      207.27      195.99      4.13 o 
   0   8   1       96.49      100.99      3.42 o 
   2   8   1       95.51       97.01      3.80 o 
   4   8   1      160.33      174.75      4.78 o 
   6   8   1        6.16        8.47      1.64 o 
   8   8   1      304.77      303.65      6.72 o 
  10   8   1      132.36      132.83      5.51 o 
  12   8   1      167.49      182.86      5.82 o 
  14   8   1      104.17       80.45      9.33 o 
  -9   9   1      116.37      141.51      7.82 o 
  -7   9   1       88.22       87.83      4.56 o 
  -5   9   1       11.92       13.57      2.26 o 
  -3   9   1        1.73        3.95      1.89 o 
  -1   9   1       39.30       43.52      3.03 o 
   1   9   1       18.50       20.51      2.31 o 
   3   9   1       93.76       96.82      6.44 o 
   5   9   1      101.63      111.15     10.25 o 
 -28   0   2       12.03        9.89      9.68 o 
 -26   0   2      512.01      520.67     29.17 o 
 -24   0   2      275.95      221.07      7.58 o 
 -22   0   2       14.84        6.73      3.30 o 
 -20   0   2        9.42        6.65      1.82 o 
 -18   0   2      474.50      543.90      8.01 o 
 -16   0   2     2230.22     2370.53     25.56 o 
 -14   0   2     1661.90     1694.14     18.59 o 
 -12   0   2      909.35      973.28      9.93 o 
 -10   0   2     3071.57     3347.87     33.40 o 
  -8   0   2       70.70       63.64      1.58 o 
  -6   0   2     5437.23     5985.49     58.70 o 
  -4   0   2     9956.26    10097.30     89.42 o 
  -2   0   2       18.03       27.44      2.06 o 
   0   0   2     2463.71     2471.51     22.31 o 
   2   0   2     1043.60     1085.55     10.23 o 
   4   0   2       46.86       40.70      1.74 o 
   6   0   2       20.74       24.01      1.01 o 
   8   0   2      167.93      179.12      2.86 o 
  10   0   2     2231.51     2406.82     22.94 o 
  12   0   2     1277.19     1367.28     14.09 o 
  14   0   2      464.35      456.76      6.91 o 
  16   0   2      330.15      339.06      6.26 o 
  18   0   2      111.70      101.58      4.38 o 
  20   0   2      357.23      346.31     11.24 o 
  22   0   2        0.18        1.18      4.90 o 
  24   0   2        7.69       10.96      3.77 o 
 -29   1   2      135.20      141.37     11.94 o 
 -27   1   2      220.20      214.08      8.26 o 
 -25   1   2      231.03      225.12      5.45 o 
 -23   1   2      132.52      133.07      3.62 o 
 -21   1   2      107.07       90.11      2.62 o 
 -19   1   2      124.62      145.45      2.87 o 
 -17   1   2       39.23       45.03      1.67 o 
 -15   1   2      229.59      252.16      3.87 o 
 -13   1   2       41.10       33.24      0.90 o 
 -11   1   2      217.69      243.52      2.36 o 
  -9   1   2     5011.75     5529.08     35.10 o 
  -7   1   2     6035.48     6300.84     39.76 o 
  -5   1   2    21744.71    22913.17    142.73 o 
  -3   1   2    15698.77    16267.96    106.01 o 
  -1   1   2     1301.27     1322.39      8.66 o 
   1   1   2      371.14      382.29      2.86 o 
   3   1   2     1193.84     1245.27      8.75 o 
   5   1   2      103.86       96.62      1.33 o 
   7   1   2     1244.20     1338.68      9.26 o 
   9   1   2      425.07      456.88      3.90 o 
  11   1   2     3977.47     4235.72     30.31 o 
  13   1   2      100.21       91.65      1.82 o 
  15   1   2      351.17      318.10      3.93 o 
  17   1   2      258.69      234.02      5.60 o 
  19   1   2      323.19      328.59      7.80 o 
  21   1   2       62.55       71.85      3.42 o 
  23   1   2      163.10      177.83      6.10 o 
 -28   2   2       32.93       36.24      4.13 o 
 -26   2   2      355.05      352.81      7.71 o 
 -24   2   2      284.91      274.44      4.86 o 
 -22   2   2      409.46      378.34      5.56 o 
 -20   2   2      226.55      218.73      3.87 o 
 -18   2   2      687.31      634.48      6.74 o 
 -16   2   2      237.75      214.66      3.24 o 
 -14   2   2      349.87      379.78      3.78 o 
 -12   2   2      398.69      426.99      4.14 o 
 -10   2   2    12176.98    13463.07     88.20 o 
  -8   2   2     4220.54     4585.18     30.66 o 
  -6   2   2     1643.37     1712.26     11.94 o 
  -4   2   2     1075.86     1208.17      8.18 o 
  -2   2   2      191.68      212.93      1.90 o 
   0   2   2      122.30      105.30      1.34 o 
   2   2   2      529.66      486.60      3.72 o 
   4   2   2      199.72      186.52      2.00 o 
   6   2   2      868.82      925.84      7.05 o 
   8   2   2      219.76      256.82      2.92 o 
  10   2   2      170.27      169.88      2.29 o 
  12   2   2      179.09      173.05      2.61 o 
  14   2   2      452.58      413.30      4.95 o 
  16   2   2      215.89      200.98      3.62 o 
  18   2   2      230.88      223.88      4.77 o 
  20   2   2      894.14      851.87     12.62 o 
  22   2   2      606.60      599.06     10.29 o 
  24   2   2       91.25      113.31      4.62 o 
 -27   3   2      320.36      315.37     14.62 o 
 -25   3   2      233.13      240.19      5.66 o 
 -23   3   2       17.67       20.81      1.66 o 
 -21   3   2      157.93      142.04      3.18 o 
 -19   3   2      213.21      189.91      3.81 o 
 -17   3   2      183.25      171.74      3.45 o 
 -15   3   2      111.37       91.65      1.95 o 
 -13   3   2     1942.87     2034.61     22.63 o 
 -11   3   2     1084.49     1166.37      8.95 o 
  -9   3   2      369.54      376.75      3.58 o 
  -7   3   2     4401.20     4941.33     33.15 o 
  -5   3   2      183.67      170.16      1.83 o 
  -3   3   2     1982.91     2227.03     14.74 o 
  -1   3   2       49.76       40.90      0.94 o 
   1   3   2     2386.22     2606.01     17.92 o 
   3   3   2      981.92     1049.02      7.50 o 
   5   3   2     1229.00     1313.90      9.25 o 
   7   3   2      981.87     1040.50      8.05 o 
   9   3   2      633.65      657.42      5.67 o 
  11   3   2      217.87      193.80      3.11 o 
  13   3   2     1757.93     1646.08     14.99 o 
  15   3   2      778.33      748.70      8.27 o 
  17   3   2      618.10      568.68      7.62 o 
  19   3   2      105.27       97.81      3.38 o 
  21   3   2      114.51      123.19      4.29 o 
  23   3   2      134.33      154.77      5.10 o 
 -26   4   2      168.09      171.83      8.25 o 
 -24   4   2       30.66       22.64      2.41 o 
 -22   4   2       26.07       26.04      2.57 o 
 -20   4   2      231.57      233.29      5.38 o 
 -18   4   2      339.83      327.30      5.62 o 
 -16   4   2      901.61      846.29      9.59 o 
 -14   4   2      187.67      173.15      2.53 o 
 -12   4   2     3168.01     3284.39     23.04 o 
 -10   4   2     1335.22     1485.79     11.21 o 
  -8   4   2        5.49        7.56      0.61 o 
  -6   4   2      267.11      339.40      3.16 o 
  -4   4   2      360.52      368.64      3.43 o 
  -2   4   2     2724.96     3000.68     20.74 o 
   0   4   2     1293.34     1381.88     10.26 o 
   2   4   2       63.50       54.94      1.21 o 
   4   4   2       53.53       59.03      1.32 o 
   6   4   2      280.78      255.07      3.68 o 
   8   4   2      389.66      390.95      4.78 o 
  10   4   2      527.85      544.29      6.27 o 
  12   4   2      283.67      236.22      3.80 o 
  14   4   2      194.16      191.95      3.52 o 
  16   4   2       17.66       15.47      1.45 o 
  18   4   2       23.50       27.07      2.06 o 
  20   4   2        7.86        8.08      1.67 o 
  22   4   2       44.00       57.62      4.12 o 
 -23   5   2      129.32      129.30      5.29 o 
 -21   5   2       41.73       39.16      2.78 o 
 -19   5   2       41.28       41.53      2.67 o 
 -17   5   2      542.68      511.07      8.53 o 
 -15   5   2     1425.21     1410.95     15.74 o 
 -13   5   2      458.15      428.45      5.91 o 
 -11   5   2      196.53      202.96      3.39 o 
  -9   5   2       52.19       56.66      1.73 o 
  -7   5   2      106.57      116.30      3.05 o 
  -5   5   2      187.42      177.61      3.23 o 
  -3   5   2      528.72      532.46      5.57 o 
  -1   5   2      439.31      459.91      5.35 o 
   1   5   2       11.59       12.06      0.83 o 
   3   5   2       53.31       50.97      1.46 o 
   5   5   2      727.83      712.99      7.06 o 
   7   5   2      530.35      590.13      6.25 o 
   9   5   2      817.07      720.27      7.88 o 
  11   5   2      487.98      456.09      5.88 o 
  13   5   2      293.88      276.92      4.44 o 
  15   5   2      131.08      126.60      3.03 o 
  17   5   2      108.28      113.55      3.54 o 
  19   5   2       79.34       80.81      3.53 o 
  21   5   2      144.18      161.58      5.51 o 
 -20   6   2      182.04      182.71      5.97 o 
 -18   6   2       90.05       89.64      3.91 o 
 -16   6   2        4.81        6.45      1.30 o 
 -14   6   2       48.07       43.66      2.37 o 
 -12   6   2      103.49       92.95      3.18 o 
 -10   6   2      214.20      219.84      3.74 o 
  -8   6   2      840.84      797.76      8.61 o 
  -6   6   2      409.06      389.66      5.19 o 
  -4   6   2      171.92      169.23      3.12 o 
  -2   6   2     1512.32     1486.03     12.94 o 
   0   6   2      179.68      156.53      2.60 o 
   2   6   2      388.31      354.54      4.96 o 
   4   6   2      891.95      852.99      8.98 o 
   6   6   2       16.16       14.10      1.20 o 
   8   6   2     1002.03      925.91     12.20 o 
  10   6   2       77.18       68.95      2.63 o 
  12   6   2       95.94       93.15      2.94 o 
  14   6   2       97.84       98.91      3.43 o 
  16   6   2      200.87      189.18      4.74 o 
  18   6   2      120.38      116.33      5.10 o 
 -19   7   2      134.17      152.80     11.27 o 
 -17   7   2      158.02      162.16      5.61 o 
 -15   7   2      268.78      279.98      6.21 o 
 -13   7   2      297.88      279.94      6.57 o 
 -11   7   2       61.44       63.64      2.63 o 
  -9   7   2      170.44      145.53      3.44 o 
  -7   7   2      316.24      302.57      4.73 o 
  -5   7   2      286.38      260.13      4.28 o 
  -3   7   2      571.45      564.29      6.94 o 
  -1   7   2      302.74      286.10      5.41 o 
   1   7   2       62.23       57.54      2.60 o 
   3   7   2     1948.37     1970.08     19.38 o 
   5   7   2       78.47       86.20      2.58 o 
   7   7   2       10.36       13.61      1.38 o 
   9   7   2       35.88       33.91      2.03 o 
  11   7   2       79.07       78.24      3.06 o 
  13   7   2       49.20       68.30      3.17 o 
  15   7   2       65.37       72.74      3.52 o 
 -14   8   2        9.70       11.86      1.76 o 
 -12   8   2      146.14      150.15      3.92 o 
 -10   8   2       51.60       56.87      2.74 o 
  -8   8   2      155.55      146.18      3.71 o 
  -6   8   2      271.04      266.76      6.39 o 
  -4   8   2       87.18       88.07      2.98 o 
  -2   8   2       80.33       82.35      3.21 o 
   0   8   2      175.50      170.58      4.26 o 
   2   8   2      328.38      344.80      6.34 o 
   4   8   2       26.84       33.04      2.58 o 
   6   8   2       41.25       36.98      2.76 o 
   8   8   2      216.65      211.18      5.99 o 
  10   8   2      229.71      252.41      6.31 o 
  12   8   2       99.74      119.79     10.17 o 
  -9   9   2      110.77      136.92      5.98 o 
  -7   9   2       29.99       35.12      2.79 o 
  -5   9   2       20.59       23.64      3.63 o 
  -3   9   2      144.38      152.89      4.35 o 
  -1   9   2      139.46      156.06      4.40 o 
   1   9   2       31.35       34.08      3.56 o 
   3   9   2      622.29      636.40     24.70 o 
 -30   0   3      877.06      847.18     31.98 o 
 -28   0   3      809.77      859.35     19.72 o 
 -26   0   3        2.32        2.60      2.48 o 
 -24   0   3      141.42      120.77      5.72 o 
 -22   0   3       21.60       34.66      2.86 o 
 -20   0   3        3.76        6.33      1.79 o 
 -18   0   3        6.34        9.40      1.36 o 
 -16   0   3        0.59        0.59      0.91 o 
 -14   0   3     1725.09     1905.37     20.52 o 
 -12   0   3     1816.88     1802.74     19.19 o 
 -10   0   3     2610.28     2716.77     27.71 o 
  -8   0   3     3115.84     3447.48     34.50 o 
  -6   0   3     4274.99     4601.99     41.19 o 
  -4   0   3     1163.11     1160.45     10.91 o 
  -2   0   3      410.91      397.50      4.19 o 
   0   0   3     3492.80     3684.11     33.13 o 
   2   0   3       24.22       18.28      0.72 o 
   4   0   3      150.69      176.20      2.50 o 
   6   0   3     1633.24     1688.29     16.19 o 
   8   0   3        4.44        4.86      1.38 o 
  10   0   3      110.05      109.28      2.42 o 
  12   0   3        9.98        8.49      1.30 o 
  14   0   3       17.11       10.41      1.61 o 
  16   0   3      757.89      742.30     11.56 o 
  18   0   3      293.33      298.46      7.88 o 
  20   0   3       70.60       61.96      5.58 o 
  22   0   3      547.20      566.86     21.21 o 
 -29   1   3      208.91      217.57     10.95 o 
 -27   1   3      534.01      531.18      9.06 o 
 -25   1   3       34.28       37.43      2.45 o 
 -23   1   3      495.69      495.20      7.29 o 
 -21   1   3      428.72      434.20      5.51 o 
 -19   1   3       15.02       19.12      1.34 o 
 -17   1   3      303.54      305.41      4.04 o 
 -15   1   3      326.47      335.51      4.06 o 
 -13   1   3     1675.06     1741.88     12.58 o 
 -11   1   3      833.64      926.16      7.07 o 
  -9   1   3      185.38      188.51      1.86 o 
  -7   1   3     6743.85     7214.34     45.44 o 
  -5   1   3    10133.52    10791.62     74.10 o 
  -3   1   3     4673.25     4984.02     32.94 o 
  -1   1   3      863.62      832.02      6.00 o 
   1   1   3     1747.66     1747.45     12.07 o 
   3   1   3     3807.59     3934.86     27.66 o 
   5   1   3     1661.22     1813.62     12.76 o 
   7   1   3      786.65      777.74      5.87 o 
   9   1   3      122.45      124.37      1.92 o 
  11   1   3     1020.13     1037.05      8.34 o 
  13   1   3     1850.27     1799.67     14.24 o 
  15   1   3      643.89      608.86      9.08 o 
  17   1   3     1070.67     1028.77     13.97 o 
  19   1   3      364.24      345.38      7.00 o 
  21   1   3      232.91      253.52      7.19 o 
  23   1   3       39.92       43.51      3.78 o 
 -28   2   3      334.06      325.95     10.12 o 
 -26   2   3      129.55      116.56      3.67 o 
 -24   2   3       33.32       40.30      2.13 o 
 -22   2   3      827.14      802.58      9.08 o 
 -20   2   3      366.99      358.24      5.93 o 
 -18   2   3      417.47      447.55      5.29 o 
 -16   2   3      101.70       98.03      2.50 o 
 -14   2   3      360.73      338.57      3.73 o 
 -12   2   3      842.27      856.21      6.78 o 
 -10   2   3      397.53      383.86      3.52 o 
  -8   2   3     1916.30     1991.12     13.25 o 
  -6   2   3     2928.97     3130.47     20.23 o 
  -4   2   3     3375.88     3620.40     23.22 o 
  -2   2   3     1172.44     1224.44      8.69 o 
   0   2   3     1688.03     1833.37     12.15 o 
   2   2   3     2437.11     2548.77     16.67 o 
   4   2   3      347.47      378.28      3.42 o 
   6   2   3     2151.65     2441.27     17.95 o 
   8   2   3        6.67       15.32      0.81 o 
  10   2   3      684.01      665.69      6.20 o 
  12   2   3      893.16      864.83      8.79 o 
  14   2   3     1219.01     1169.74     10.77 o 
  16   2   3     1310.05     1244.70     18.19 o 
  18   2   3      129.33      118.70      4.60 o 
  20   2   3       42.54       49.99      3.83 o 
  22   2   3       10.22       14.60      2.16 o 
 -27   3   3       25.37       26.12      2.47 o 
 -25   3   3       71.66       70.25      3.00 o 
 -23   3   3      402.80      407.73      6.40 o 
 -21   3   3      190.05      187.81      3.62 o 
 -19   3   3      565.83      504.31      6.80 o 
 -17   3   3     2245.71     2322.39     19.08 o 
 -15   3   3       99.57      103.12      2.01 o 
 -13   3   3     1240.75     1207.41     20.61 o 
 -11   3   3     1211.26     1325.98      9.99 o 
  -9   3   3     3705.98     3867.87     26.34 o 
  -7   3   3     1270.02     1394.29      9.69 o 
  -5   3   3      857.50      894.58      6.52 o 
  -3   3   3      811.99      863.97      6.29 o 
  -1   3   3      854.69      868.43      6.34 o 
   1   3   3      749.86      794.47      5.91 o 
   3   3   3     1127.03     1305.22      9.18 o 
   5   3   3      877.93      931.42      7.68 o 
   7   3   3      770.66      742.78      6.23 o 
   9   3   3      275.40      260.55      3.46 o 
  11   3   3     1067.90     1004.20     10.03 o 
  13   3   3      331.09      296.32      4.14 o 
  15   3   3      539.13      503.97      6.01 o 
  17   3   3       31.58       29.22      2.36 o 
  19   3   3       40.46       41.35      2.89 o 
  21   3   3      203.83      218.19      6.75 o 
  23   3   3      163.35      187.95     12.17 o 
 -26   4   3      168.35      179.26      5.38 o 
 -24   4   3      131.44      129.87      3.61 o 
 -22   4   3      167.61      159.14      3.75 o 
 -20   4   3       75.64       81.03      2.67 o 
 -18   4   3      508.06      482.88      6.64 o 
 -16   4   3     2474.83     2376.88     22.34 o 
 -14   4   3     2054.09     2105.53     17.34 o 
 -12   4   3      223.20      226.57      3.24 o 
 -10   4   3      247.75      250.89      4.06 o 
  -8   4   3     1810.31     1848.70     14.06 o 
  -6   4   3      191.92      175.77      2.04 o 
  -4   4   3       26.24       21.18      0.84 o 
  -2   4   3       85.51      101.25      1.61 o 
   0   4   3      516.26      562.08      4.92 o 
   2   4   3       96.61      111.51      1.73 o 
   4   4   3      793.50      784.68     10.60 o 
   6   4   3       15.26       13.31      0.88 o 
   8   4   3      816.97      737.28     11.18 o 
  10   4   3      596.86      601.30      8.19 o 
  12   4   3      773.27      715.62     10.16 o 
  14   4   3       91.94       80.56      2.41 o 
  16   4   3      135.39      134.23      3.40 o 
  18   4   3       89.84       92.21      3.81 o 
  20   4   3      438.42      464.86     10.25 o 
 -25   5   3       99.87      102.64     10.35 o 
 -23   5   3       32.55       41.22      3.00 o 
 -21   5   3      348.88      340.94      8.13 o 
 -19   5   3      440.59      400.91      7.53 o 
 -17   5   3      197.22      198.89      5.60 o 
 -15   5   3      604.11      575.30      8.06 o 
 -13   5   3      127.87      115.14      2.57 o 
 -11   5   3      468.34      379.29      4.99 o 
  -9   5   3       82.83       81.18      2.10 o 
  -7   5   3      497.97      488.91      7.73 o 
  -5   5   3      452.48      427.48      8.17 o 
  -3   5   3      452.25      453.69      4.41 o 
  -1   5   3      555.63      537.82      5.02 o 
   1   5   3      355.28      335.84      3.62 o 
   3   5   3      408.81      349.70      4.97 o 
   5   5   3      735.96      741.61      7.37 o 
   7   5   3     1103.99     1020.67     10.24 o 
   9   5   3      337.89      313.44      4.62 o 
  11   5   3      471.90      457.55      7.18 o 
  13   5   3      231.43      228.44      4.08 o 
  15   5   3        1.61        2.40      0.99 o 
  17   5   3        9.96       12.96      1.60 o 
  19   5   3       19.87       21.99      2.42 o 
 -22   6   3      165.25      162.26      5.06 o 
 -20   6   3        1.29        5.32      1.59 o 
 -18   6   3       78.88       62.45      3.34 o 
 -16   6   3      259.20      250.97      5.70 o 
 -14   6   3       18.79       21.13      1.74 o 
 -12   6   3      112.47      104.33      4.35 o 
 -10   6   3       30.19       35.65      1.71 o 
  -8   6   3     1761.00     1689.05     15.60 o 
  -6   6   3      270.47      251.53      3.99 o 
  -4   6   3      101.73      120.91      2.80 o 
  -2   6   3       15.36       16.50      1.22 o 
   0   6   3      706.58      658.67      7.37 o 
   2   6   3      905.87      858.52      9.00 o 
   4   6   3      249.47      266.11      4.48 o 
   6   6   3       93.73       88.12      2.65 o 
   8   6   3      218.65      203.67      4.05 o 
  10   6   3      373.21      368.82      5.86 o 
  12   6   3        3.30        2.90      1.11 o 
  14   6   3        1.59        2.57      1.25 o 
  16   6   3       87.94       95.25      3.87 o 
  18   6   3      183.81      185.79      9.55 o 
 -19   7   3        5.37        2.63      2.49 o 
 -17   7   3       40.31       46.64      3.13 o 
 -15   7   3      134.82      137.29      3.93 o 
 -13   7   3      575.84      553.71      8.49 o 
 -11   7   3       93.24       86.20      2.91 o 
  -9   7   3       93.92       95.72      2.72 o 
  -7   7   3      177.43      167.05      4.83 o 
  -5   7   3      187.90      183.39      4.49 o 
  -3   7   3      626.98      612.82      7.38 o 
  -1   7   3      117.15      108.14      3.16 o 
   1   7   3      218.25      216.96      4.59 o 
   3   7   3      742.92      714.23      9.74 o 
   5   7   3      632.34      612.01     10.25 o 
   7   7   3       50.00       53.10      2.73 o 
   9   7   3       24.67       26.04      2.12 o 
  11   7   3      237.34      239.16      5.36 o 
  13   7   3       19.41       20.97      2.19 o 
  15   7   3      122.56      121.74      7.17 o 
 -16   8   3        5.85        1.38      3.30 o 
 -14   8   3       19.23       18.19      2.01 o 
 -12   8   3       56.16       58.18      3.05 o 
 -10   8   3      126.40      146.10      3.77 o 
  -8   8   3      174.62      178.87      4.11 o 
  -6   8   3      381.34      362.55      5.61 o 
  -4   8   3       84.76       86.87      3.41 o 
  -2   8   3       30.31       34.11      2.30 o 
   0   8   3      556.40      537.08      8.40 o 
   2   8   3       24.70       26.29      2.84 o 
   4   8   3       36.80       40.08      2.85 o 
   6   8   3       22.42       26.17      2.22 o 
   8   8   3       44.32       48.18      2.94 o 
  10   8   3      373.33      394.18     10.41 o 
 -11   9   3       66.97       78.79      8.44 o 
  -9   9   3       51.80       59.78      6.17 o 
  -7   9   3      125.76      119.54      6.10 o 
  -5   9   3       66.19       72.26      4.22 o 
  -3   9   3      249.69      251.86      6.87 o 
  -1   9   3      216.80      230.73      9.39 o 
   1   9   3      157.07      147.05     10.74 o 
   3   9   3      350.94      364.55     16.97 o 
 -30   0   4      407.81      431.55     15.37 o 
 -28   0   4       56.09       70.39      5.51 o 
 -26   0   4      168.23      190.50      7.27 o 
 -24   0   4      105.61      113.10      4.55 o 
 -22   0   4       41.15       44.43      3.08 o 
 -20   0   4       55.18       72.89      3.41 o 
 -18   0   4      232.85      262.58      5.87 o 
 -16   0   4       63.92       64.17      2.22 o 
 -14   0   4      323.55      342.76      5.57 o 
 -12   0   4      142.39      163.00      3.05 o 
 -10   0   4      175.31      204.70      3.46 o 
  -8   0   4      458.41      516.62      5.53 o 
  -6   0   4     2233.44     2265.47     20.84 o 
  -4   0   4     2768.11     2983.09     27.10 o 
  -2   0   4      319.74      308.50      4.74 o 
   0   0   4      121.87      143.31      2.13 o 
   2   0   4     1104.73     1120.13     10.96 o 
   4   0   4      443.76      477.20      5.41 o 
   6   0   4     3387.12     3590.91     33.09 o 
   8   0   4       21.65       21.66      1.19 o 
  10   0   4      223.88      200.38      4.57 o 
  12   0   4      539.34      488.99      8.30 o 
  14   0   4      232.12      208.21      7.07 o 
  16   0   4     1428.06     1452.86     26.36 o 
  18   0   4       87.34       93.88      4.56 o 
  20   0   4      609.96      638.98     17.13 o 
  22   0   4       25.62       22.54      4.29 o 
 -29   1   4      145.59      149.58      5.57 o 
 -27   1   4       52.94       63.05      3.51 o 
 -25   1   4      139.38      151.69      4.01 o 
 -23   1   4      376.09      365.37      5.54 o 
 -21   1   4      140.44      151.02      3.03 o 
 -19   1   4      391.58      360.99      4.99 o 
 -17   1   4       36.38       42.42      1.78 o 
 -15   1   4     1296.20     1386.95     11.12 o 
 -13   1   4     1360.19     1418.97     10.45 o 
 -11   1   4      120.35      119.44      1.63 o 
  -9   1   4      941.21      935.99      6.65 o 
  -7   1   4     5289.30     5775.52     38.33 o 
  -5   1   4    11041.25    11857.60     77.58 o 
  -3   1   4     4139.78     4445.84     28.30 o 
  -1   1   4     4462.11     4767.26     30.31 o 
   1   1   4     4955.18     5371.35     35.71 o 
   3   1   4      769.27      842.73      6.46 o 
   5   1   4      595.38      639.90      5.25 o 
   7   1   4     1494.97     1574.38     11.56 o 
   9   1   4      308.26      277.86      3.35 o 
  11   1   4      788.09      767.90      9.50 o 
  13   1   4     2602.71     2546.49     21.97 o 
  15   1   4      835.71      777.21      8.59 o 
  17   1   4       43.33       44.88      2.51 o 
  19   1   4       23.92       24.91      2.33 o 
  21   1   4       13.92       19.81      2.50 o 
 -30   2   4       25.58       42.46      8.41 o 
 -28   2   4       38.07       41.02      3.04 o 
 -26   2   4        8.18        5.38      1.60 o 
 -24   2   4        3.67        5.43      1.36 o 
 -22   2   4      400.60      402.27      5.30 o 
 -20   2   4      157.28      148.73      3.03 o 
 -18   2   4       56.06       60.98      1.92 o 
 -16   2   4       12.68        9.06      0.97 o 
 -14   2   4     1999.16     2094.36     15.90 o 
 -12   2   4     2725.44     2947.08     19.45 o 
 -10   2   4       67.06       81.22      1.48 o 
  -8   2   4      830.30      908.17      6.56 o 
  -6   2   4     2663.06     2922.61     19.94 o 
  -4   2   4     4494.38     4907.75     32.76 o 
  -2   2   4      490.78      485.99      3.84 o 
   0   2   4     2589.22     2908.13     18.97 o 
   2   2   4     3864.88     4199.01     28.28 o 
   4   2   4      755.06      778.27      6.22 o 
   6   2   4      133.21      111.96      1.92 o 
   8   2   4      520.86      515.38      6.53 o 
  10   2   4     1733.92     1731.65     13.75 o 
  12   2   4      553.59      524.49      5.53 o 
  14   2   4       68.30       59.48      2.38 o 
  16   2   4      274.60      262.59      4.76 o 
  18   2   4       84.83       93.88      3.84 o 
  20   2   4       58.24       57.88      3.46 o 
  22   2   4       77.14       82.19      6.32 o 
 -29   3   4       79.36       85.98      6.72 o 
 -27   3   4      513.52      535.63      8.20 o 
 -25   3   4      181.01      189.39      5.62 o 
 -23   3   4      224.67      223.37      4.49 o 
 -21   3   4       89.68       93.07      2.76 o 
 -19   3   4      119.10      100.75      3.52 o 
 -17   3   4      683.44      680.30      7.55 o 
 -15   3   4     1243.53     1281.29     12.92 o 
 -13   3   4      448.79      470.48     10.47 o 
 -11   3   4      190.27      164.45      2.69 o 
  -9   3   4      928.24     1027.21      7.50 o 
  -7   3   4     1196.68     1236.97      8.77 o 
  -5   3   4     1516.76     1598.70     10.97 o 
  -3   3   4      534.46      604.90      4.74 o 
  -1   3   4      515.62      513.12      4.18 o 
   1   3   4      450.76      462.55      3.90 o 
   3   3   4      324.66      358.68      3.51 o 
   5   3   4     2563.50     2705.58     20.05 o 
   7   3   4      854.98      782.76      8.64 o 
   9   3   4      164.25      149.52      2.81 o 
  11   3   4      246.15      233.98      3.57 o 
  13   3   4      389.43      353.26      4.75 o 
  15   3   4      321.53      328.29      5.42 o 
  17   3   4      104.09      106.48      4.03 o 
  19   3   4      108.10      124.69      5.11 o 
  21   3   4       68.25       71.46      6.74 o 
 -28   4   4       61.40       98.09     10.51 o 
 -26   4   4        3.55        5.31      1.51 o 
 -24   4   4       26.94       37.19      2.28 o 
 -22   4   4      109.51      102.94      3.76 o 
 -20   4   4      502.73      468.48      6.70 o 
 -18   4   4     1136.70     1061.12     10.85 o 
 -16   4   4       15.50       17.08      1.28 o 
 -14   4   4      395.31      356.36      4.43 o 
 -12   4   4      330.36      311.95      3.68 o 
 -10   4   4      543.27      512.31      6.91 o 
  -8   4   4      363.92      316.00      3.67 o 
  -6   4   4      812.84      868.41      7.76 o 
  -4   4   4       73.03       66.41      1.43 o 
  -2   4   4      626.18      650.22      5.56 o 
   0   4   4     1735.24     1879.79     13.66 o 
   2   4   4     1785.12     1804.78     13.93 o 
   4   4   4      253.92      273.46      4.39 o 
   6   4   4      332.81      311.84      4.10 o 
   8   4   4      118.03      128.30      2.75 o 
  10   4   4      471.75      443.68      5.76 o 
  12   4   4      465.09      439.30      5.91 o 
  14   4   4      108.90      104.52      2.76 o 
  16   4   4      113.18      125.49      3.65 o 
  18   4   4      123.01      131.47      5.23 o 
  20   4   4      682.91      730.44     20.23 o 
 -25   5   4       54.15       56.85      4.37 o 
 -23   5   4      268.15      254.12      8.02 o 
 -21   5   4      126.48      120.30      4.13 o 
 -19   5   4      351.94      330.69      8.23 o 
 -17   5   4      350.97      325.19      6.41 o 
 -15   5   4       16.41       16.09      1.35 o 
 -13   5   4      286.62      267.76      4.10 o 
 -11   5   4      498.72      457.98      5.69 o 
  -9   5   4      809.75      768.88      9.28 o 
  -7   5   4      320.81      325.45      4.43 o 
  -5   5   4     2083.55     2111.47     17.23 o 
  -3   5   4     2509.97     2468.49     18.70 o 
  -1   5   4      824.06      810.51      7.33 o 
   1   5   4      694.97      706.68      6.62 o 
   3   5   4      147.40      151.56      2.67 o 
   5   5   4      284.29      288.46      4.27 o 
   7   5   4       31.93       28.19      1.60 o 
   9   5   4      337.05      300.01      4.63 o 
  11   5   4      131.01      114.42      2.84 o 
  13   5   4       13.78       16.41      1.45 o 
  15   5   4       11.37       12.16      1.37 o 
  17   5   4      185.00      210.56      5.26 o 
  19   5   4      139.14      167.83     11.40 o 
 -24   6   4       59.53       68.00      8.03 o 
 -22   6   4      236.23      209.12      5.72 o 
 -20   6   4      402.72      375.90      7.66 o 
 -18   6   4      260.99      246.25      5.83 o 
 -16   6   4       96.46       87.52      3.66 o 
 -14   6   4      268.36      234.31      5.04 o 
 -12   6   4      187.87      168.88      3.31 o 
 -10   6   4       85.60       77.73      2.37 o 
  -8   6   4      238.35      230.20      3.86 o 
  -6   6   4       27.69       27.10      1.51 o 
  -4   6   4      447.49      418.33      5.46 o 
  -2   6   4      135.09      131.32      2.99 o 
   0   6   4     1016.18      961.28     10.62 o 
   2   6   4      292.49      286.43      5.15 o 
   4   6   4      397.71      391.40      6.38 o 
   6   6   4      236.27      241.96      6.37 o 
   8   6   4      147.24      138.90      3.72 o 
  10   6   4       91.14       81.56      3.24 o 
  12   6   4       57.40       64.19      2.87 o 
  14   6   4      128.37      140.82      3.92 o 
  16   6   4       43.38       49.79      3.40 o 
 -21   7   4       28.50       37.32      6.24 o 
 -19   7   4       64.50       59.64      3.57 o 
 -17   7   4      161.99      180.15      5.17 o 
 -15   7   4      146.97      148.17      4.07 o 
 -13   7   4       81.10       79.38      3.28 o 
 -11   7   4       85.52       82.69      2.85 o 
  -9   7   4       78.07       76.08      2.51 o 
  -7   7   4       42.20       38.64      1.89 o 
  -5   7   4       37.44       38.46      1.99 o 
  -3   7   4      613.64      621.86      8.11 o 
  -1   7   4      461.34      426.11      6.90 o 
   1   7   4       19.23       21.94      2.45 o 
   3   7   4      331.61      313.99      5.87 o 
   5   7   4       36.58       36.73      2.33 o 
   7   7   4      231.08      230.26      5.14 o 
   9   7   4       62.40       70.52      3.33 o 
  11   7   4        3.90        4.11      1.55 o 
  13   7   4       42.77       50.94      3.66 o 
 -16   8   4      232.82      234.86     13.29 o 
 -14   8   4      102.16      101.33      3.95 o 
 -12   8   4      141.16      151.59      4.30 o 
 -10   8   4       79.51       82.00      3.16 o 
  -8   8   4       42.31       48.18      2.32 o 
  -6   8   4      195.12      205.29      4.81 o 
  -4   8   4      202.50      211.68      4.91 o 
  -2   8   4      437.58      442.67      9.73 o 
   0   8   4       27.31       27.85      2.46 o 
   2   8   4       73.05       79.72      4.38 o 
   4   8   4      173.51      169.65      5.01 o 
   6   8   4      210.56      220.84      5.33 o 
   8   8   4       65.09       76.07      4.42 o 
  -9   9   4        2.36       13.83      4.40 o 
  -7   9   4      210.06      222.86      7.50 o 
  -5   9   4       18.17       18.72      2.82 o 
  -3   9   4       56.65       60.45      5.74 o 
  -1   9   4       70.00       86.97      9.23 o 
   1   9   4       37.53       51.44      7.49 o 
 -30   0   5        5.36       18.37      5.35 o 
 -28   0   5        4.20        4.92      2.81 o 
 -26   0   5       54.67       51.74      3.68 o 
 -24   0   5       76.38       70.31      3.82 o 
 -22   0   5      100.43      107.51      4.06 o 
 -20   0   5       40.84       29.57      2.02 o 
 -18   0   5      297.68      303.91      5.49 o 
 -16   0   5       66.39       66.70      5.03 o 
 -14   0   5      624.26      678.44     10.01 o 
 -12   0   5     2403.72     2548.95     26.50 o 
 -10   0   5     2069.82     2231.97     20.90 o 
  -8   0   5     1683.20     1894.22     17.84 o 
  -6   0   5     2269.71     2271.04     21.10 o 
  -4   0   5      100.11      112.00      1.95 o 
  -2   0   5     1465.06     1606.35     15.28 o 
   0   0   5     3907.75     4290.68     38.90 o 
   2   0   5     5233.52     5610.74     50.64 o 
   4   0   5       84.59       71.90      2.07 o 
   6   0   5     2710.70     2801.77     29.18 o 
   8   0   5       93.58       83.98      2.96 o 
  10   0   5      238.14      207.47      4.86 o 
  12   0   5       37.43       29.89      2.34 o 
  14   0   5      549.08      478.66      8.75 o 
  16   0   5        3.44        3.33      2.41 o 
  18   0   5       66.31       71.06      7.17 o 
  20   0   5       42.15       49.08      5.46 o 
 -29   1   5       18.86       21.99      3.41 o 
 -27   1   5       86.21       81.45      3.69 o 
 -25   1   5        2.97        6.41      1.40 o 
 -23   1   5      210.83      193.84      3.90 o 
 -21   1   5      111.46      104.97      2.51 o 
 -19   1   5      829.42      808.13      8.10 o 
 -17   1   5      587.23      586.18      6.20 o 
 -15   1   5       71.15       68.42      1.72 o 
 -13   1   5      637.93      591.77      5.03 o 
 -11   1   5      481.14      484.31      3.95 o 
  -9   1   5      234.21      237.14      2.43 o 
  -7   1   5      241.68      257.20      2.38 o 
  -5   1   5      243.93      289.62      2.59 o 
  -3   1   5     5268.83     5650.10     37.43 o 
  -1   1   5     1488.99     1533.82     10.43 o 
   1   1   5     3983.67     4404.08     29.64 o 
   3   1   5       78.99       72.77      1.30 o 
   5   1   5      849.81      863.46      7.33 o 
   7   1   5     1001.44      999.03     10.07 o 
   9   1   5       67.31       65.60      1.95 o 
  11   1   5       68.05       67.31      2.14 o 
  13   1   5      190.33      190.08      3.51 o 
  15   1   5      185.60      163.49      3.37 o 
  17   1   5       34.91       36.11      2.37 o 
  19   1   5      270.68      271.36      6.45 o 
  21   1   5        0.69        1.94      3.53 o 
 -30   2   5        9.26       19.85      4.46 o 
 -28   2   5       36.07       39.63      2.95 o 
 -26   2   5       30.34       37.59      2.67 o 
 -24   2   5       59.72       67.63      2.48 o 
 -22   2   5       21.30       23.71      1.62 o 
 -20   2   5      568.00      520.70      6.48 o 
 -18   2   5      655.69      634.70      7.20 o 
 -16   2   5      125.23      121.56      2.40 o 
 -14   2   5      649.19      658.13      6.49 o 
 -12   2   5     1934.30     2131.83     14.43 o 
 -10   2   5     2089.39     2230.34     14.95 o 
  -8   2   5      520.56      505.56      4.62 o 
  -6   2   5      355.56      369.16      3.42 o 
  -4   2   5      888.84      960.18      7.31 o 
  -2   2   5     5347.70     6061.25     38.59 o 
   0   2   5      363.18      396.31      3.64 o 
   2   2   5     3621.87     3766.40     27.03 o 
   4   2   5      393.11      399.81      4.16 o 
   6   2   5      545.96      525.55      8.69 o 
   8   2   5      730.72      661.95      6.33 o 
  10   2   5      168.18      157.00      2.86 o 
  12   2   5     1071.54     1037.89     10.58 o 
  14   2   5      616.17      574.74      7.67 o 
  16   2   5       97.06      103.42      3.09 o 
  18   2   5       83.52       90.20      4.27 o 
  20   2   5       37.94       43.28      3.21 o 
 -29   3   5       11.97       12.48      2.40 o 
 -27   3   5       45.27       49.96      2.90 o 
 -25   3   5       51.53       53.23      2.63 o 
 -23   3   5       88.36       90.49      2.92 o 
 -21   3   5      534.50      501.07      6.50 o 
 -19   3   5       19.22       18.13      1.39 o 
 -17   3   5      434.13      433.96      5.57 o 
 -15   3   5     2002.36     1940.97     20.77 o 
 -13   3   5     1084.24     1063.24      8.91 o 
 -11   3   5      204.13      200.12      2.65 o 
  -9   3   5      409.93      441.09      4.10 o 
  -7   3   5      291.88      285.60      2.99 o 
  -5   3   5     1480.70     1496.24     11.00 o 
  -3   3   5      736.21      755.69      5.80 o 
  -1   3   5       40.77       52.52      1.16 o 
   1   3   5      297.24      315.83      3.24 o 
   3   3   5       78.92       61.37      2.72 o 
   5   3   5     1278.69     1262.62     12.06 o 
   7   3   5       54.18       47.11      1.57 o 
   9   3   5     1031.36      954.94      8.64 o 
  11   3   5       12.37       12.43      1.21 o 
  13   3   5      618.60      601.60      8.74 o 
  15   3   5       53.72       55.10      2.84 o 
  17   3   5      243.30      240.83      6.85 o 
  19   3   5       47.28       45.56      3.76 o 
 -28   4   5       37.18       49.05      3.54 o 
 -26   4   5       36.82       36.51      2.43 o 
 -24   4   5      103.11       99.90      3.27 o 
 -22   4   5       61.38       56.72      2.51 o 
 -20   4   5      326.09      292.53      4.67 o 
 -18   4   5     1010.75      937.17      9.91 o 
 -16   4   5      341.84      298.10      4.43 o 
 -14   4   5     1154.30     1146.96     10.46 o 
 -12   4   5      206.06      197.91      3.19 o 
 -10   4   5      765.87      682.90     10.02 o 
  -8   4   5       51.40       53.45      1.57 o 
  -6   4   5      765.69      739.37     10.31 o 
  -4   4   5       32.40       30.66      1.16 o 
  -2   4   5     1661.75     1626.35     12.74 o 
   0   4   5       45.00       62.29      2.14 o 
   2   4   5      110.11      116.44      2.26 o 
   4   4   5      608.10      560.34      5.99 o 
   6   4   5      103.63      106.83      2.61 o 
   8   4   5      695.43      640.03      8.71 o 
  10   4   5      636.72      596.69      7.79 o 
  12   4   5      118.88      110.75      3.40 o 
  14   4   5       43.12       41.26      2.56 o 
  16   4   5      105.10      111.73      4.52 o 
  18   4   5       22.40       25.46      3.35 o 
 -25   5   5      227.91      231.61      8.80 o 
 -23   5   5      210.30      230.25      5.91 o 
 -21   5   5      221.30      186.12      6.93 o 
 -19   5   5     1213.44     1099.13     14.91 o 
 -17   5   5        0.08        1.49      0.99 o 
 -15   5   5      225.43      231.14      4.22 o 
 -13   5   5      905.00      843.80     10.23 o 
 -11   5   5      489.21      444.78      5.62 o 
  -9   5   5     1575.30     1541.73     13.34 o 
  -7   5   5      471.01      435.73      5.73 o 
  -5   5   5      736.84      719.22      7.20 o 
  -3   5   5      229.64      230.99      3.68 o 
  -1   5   5     1014.40     1019.65     17.51 o 
   1   5   5      152.05      136.14      2.76 o 
   3   5   5     1982.57     1879.69     22.75 o 
   5   5   5     1817.12     1733.68     17.15 o 
   7   5   5       13.25        7.35      1.09 o 
   9   5   5        3.82        2.41      0.93 o 
  11   5   5      132.44      137.90      3.25 o 
  13   5   5      306.89      299.66      5.54 o 
  15   5   5      201.48      220.79      4.88 o 
  17   5   5       32.37       35.61      4.19 o 
 -24   6   5      115.56       97.73      9.59 o 
 -22   6   5      146.26      144.22      5.46 o 
 -20   6   5       34.55       34.48      2.74 o 
 -18   6   5       37.81       35.49      2.61 o 
 -16   6   5       57.37       59.03      2.78 o 
 -14   6   5      355.13      327.64      7.39 o 
 -12   6   5       32.31       31.88      1.69 o 
 -10   6   5      872.62      868.05      9.36 o 
  -8   6   5      128.92      114.62      2.84 o 
  -6   6   5      354.61      339.82      5.18 o 
  -4   6   5      640.73      624.23      7.81 o 
  -2   6   5      597.34      582.45      8.11 o 
   0   6   5      858.00      893.43     13.29 o 
   2   6   5      100.77       99.99      3.06 o 
   4   6   5      612.36      603.00      8.62 o 
   6   6   5       97.02       90.38      3.20 o 
   8   6   5       47.05       40.05      2.46 o 
  10   6   5      361.49      355.59      6.57 o 
  12   6   5       56.49       57.48      3.01 o 
  14   6   5       44.92       39.86      3.37 o 
 -19   7   5      255.80      276.94      6.68 o 
 -17   7   5      178.86      182.18      5.20 o 
 -15   7   5       34.51       40.54      2.51 o 
 -13   7   5       67.50       61.21      3.05 o 
 -11   7   5      193.13      188.89      3.75 o 
  -9   7   5       90.98       88.37      2.77 o 
  -7   7   5       96.11       97.24      2.66 o 
  -5   7   5      268.36      274.08      5.26 o 
  -3   7   5      273.44      268.98      5.25 o 
  -1   7   5      122.91      128.36      3.98 o 
   1   7   5      259.73      257.38      5.83 o 
   3   7   5      165.33      149.64      4.04 o 
   5   7   5      130.76      128.49      3.89 o 
   7   7   5      216.48      219.17      5.17 o 
   9   7   5       36.46       43.98      3.09 o 
  11   7   5       35.35       52.25      3.81 o 
 -14   8   5      337.25      362.51      6.98 o 
 -12   8   5      201.82      205.84      5.00 o 
 -10   8   5       95.26       96.43      3.12 o 
  -8   8   5      492.52      489.06      7.42 o 
  -6   8   5       76.15       82.82      3.48 o 
  -4   8   5      173.71      168.42      4.90 o 
  -2   8   5      214.22      228.78      6.65 o 
   0   8   5       51.41       55.93      3.35 o 
   2   8   5       94.92       99.78      4.32 o 
   4   8   5      148.26      154.40      4.91 o 
   6   8   5      244.77      259.76      8.27 o 
  -7   9   5      186.94      228.60     13.40 o 
 -30   0   6        0.25        0.00      2.83 o 
 -28   0   6        1.16        5.94      3.65 o 
 -26   0   6       84.10       88.20      4.43 o 
 -24   0   6       14.10       25.38      3.40 o 
 -22   0   6     1185.76     1191.14     17.09 o 
 -20   0   6        8.02        7.42      1.30 o 
 -18   0   6       45.42       53.35      2.24 o 
 -16   0   6      124.60      115.77      2.92 o 
 -14   0   6      576.54      656.83      8.43 o 
 -12   0   6      265.18      302.04      4.61 o 
 -10   0   6     2401.70     2450.49     23.00 o 
  -8   0   6      859.55     1080.65     10.89 o 
  -6   0   6      972.83     1107.37     11.12 o 
  -4   0   6       21.24       19.88      1.15 o 
  -2   0   6       31.83       36.86      1.27 o 
   0   0   6      123.05      157.03      2.56 o 
   2   0   6      185.26      183.13      3.13 o 
   4   0   6      139.75      129.61      2.91 o 
   6   0   6     1781.77     1606.85     20.33 o 
   8   0   6       37.27       34.62      2.34 o 
  10   0   6     1653.68     1536.97     20.28 o 
  12   0   6       66.35       57.69      3.09 o 
  14   0   6        0.01        0.86      1.19 o 
  16   0   6        5.73        4.69      1.55 o 
  18   0   6        1.02        1.57      1.79 o 
 -31   1   6      160.45      155.81     14.11 o 
 -29   1   6       10.08       10.66      2.15 o 
 -27   1   6       32.98       35.19      2.44 o 
 -25   1   6      715.79      724.41      9.50 o 
 -23   1   6      222.53      205.77      3.86 o 
 -21   1   6       83.95       86.19      2.45 o 
 -19   1   6      314.13      302.36      4.47 o 
 -17   1   6     1015.39     1004.77      9.31 o 
 -15   1   6      214.65      180.00      4.92 o 
 -13   1   6     1683.47     1678.87     12.26 o 
 -11   1   6     3619.95     3991.83     25.89 o 
  -9   1   6      780.10      879.81      6.50 o 
  -7   1   6      127.14      147.09      1.75 o 
  -5   1   6     1537.67     1630.61     11.16 o 
  -3   1   6      739.32      745.57      5.64 o 
  -1   1   6      105.50       99.07      1.55 o 
   1   1   6      305.10      328.02      3.27 o 
   3   1   6      225.00      228.75      2.84 o 
   5   1   6     1248.03     1237.29     11.39 o 
   7   1   6       51.72       50.78      1.83 o 
   9   1   6      548.39      521.13      6.28 o 
  11   1   6      526.87      471.22      6.05 o 
  13   1   6        2.31        2.50      0.93 o 
  15   1   6      133.57      130.22      3.51 o 
  17   1   6       92.36       95.27      3.61 o 
  19   1   6        1.92        2.61      1.74 o 
 -30   2   6       60.88       78.26      5.81 o 
 -28   2   6      254.85      267.93      7.33 o 
 -26   2   6       30.68       32.74      2.24 o 
 -24   2   6      285.36      275.24      4.70 o 
 -22   2   6      275.65      249.85      4.29 o 
 -20   2   6      550.46      568.12      6.92 o 
 -18   2   6      612.16      577.16      6.78 o 
 -16   2   6     2575.99     2534.49     37.36 o 
 -14   2   6      358.94      304.68      4.45 o 
 -12   2   6      360.04      355.87      3.70 o 
 -10   2   6       27.55       27.55      1.24 o 
  -8   2   6       79.68      104.40      1.82 o 
  -6   2   6     1949.81     2155.04     15.25 o 
  -4   2   6      230.72      204.89      2.19 o 
  -2   2   6      388.64      396.08      3.48 o 
   0   2   6      837.75      899.91      7.16 o 
   2   2   6      189.03      174.74      2.48 o 
   4   2   6       27.94       37.88      1.34 o 
   6   2   6      727.55      693.76      8.97 o 
   8   2   6      832.95      767.87      8.23 o 
  10   2   6     1300.41     1236.40     12.14 o 
  12   2   6      241.89      226.89      3.99 o 
  14   2   6       43.55       47.59      2.37 o 
  16   2   6       29.09       30.27      2.20 o 
  18   2   6      125.47      136.93      6.61 o 
 -29   3   6      258.47      299.82      7.18 o 
 -27   3   6       27.89       27.42      2.17 o 
 -25   3   6       57.06       52.66      2.97 o 
 -23   3   6      320.77      319.66      5.55 o 
 -21   3   6      687.06      647.60      7.76 o 
 -19   3   6       17.99       16.95      1.35 o 
 -17   3   6      271.40      263.97      4.40 o 
 -15   3   6      294.97      293.85      4.25 o 
 -13   3   6      285.15      285.87      3.62 o 
 -11   3   6      108.64      110.55      1.97 o 
  -9   3   6      203.57      168.55      2.25 o 
  -7   3   6      421.16      427.37      4.08 o 
  -5   3   6      178.81      161.81      2.42 o 
  -3   3   6     1781.65     1930.59     14.67 o 
  -1   3   6       50.56       49.94      1.26 o 
   1   3   6      323.41      342.18      4.75 o 
   3   3   6      332.60      319.21      3.80 o 
   5   3   6       62.42       52.42      1.69 o 
   7   3   6      554.63      490.46      5.34 o 
   9   3   6       10.25       20.42      1.43 o 
  11   3   6      150.66      148.42      3.84 o 
  13   3   6      229.17      208.38      4.73 o 
  15   3   6      447.76      443.61      7.57 o 
  17   3   6      120.66      122.83      4.63 o 
 -28   4   6       14.84       25.48      5.96 o 
 -26   4   6       94.83       98.86      3.97 o 
 -24   4   6      103.90      114.41      3.38 o 
 -22   4   6      100.05       92.46      2.73 o 
 -20   4   6       39.26       40.97      2.08 o 
 -18   4   6      119.24      123.96      2.84 o 
 -16   4   6       62.15       70.04      2.22 o 
 -14   4   6      874.79      816.07      8.61 o 
 -12   4   6      314.71      298.72      4.02 o 
 -10   4   6       56.95       58.91      1.75 o 
  -8   4   6       38.73       33.34      1.39 o 
  -6   4   6     1308.18     1296.36     11.18 o 
  -4   4   6      165.78      161.86      2.46 o 
  -2   4   6        8.56        6.93      0.94 o 
   0   4   6      396.48      341.32      4.56 o 
   2   4   6      474.72      448.88      5.55 o 
   4   4   6      319.39      316.81      5.28 o 
   6   4   6       54.38       64.27      2.04 o 
   8   4   6     1307.68     1182.96     11.94 o 
  10   4   6       63.69       59.65      3.52 o 
  12   4   6       94.84       86.19      3.04 o 
  14   4   6      197.41      204.70      4.99 o 
  16   4   6      285.66      288.11      6.97 o 
 -25   5   6      213.41      209.13      5.90 o 
 -23   5   6      183.33      171.04      5.47 o 
 -21   5   6       58.17       51.49      3.50 o 
 -19   5   6       11.99       14.62      1.63 o 
 -17   5   6      720.63      649.12      9.16 o 
 -15   5   6      569.53      517.02      7.05 o 
 -13   5   6      452.70      438.62      5.73 o 
 -11   5   6      447.58      413.15      5.06 o 
  -9   5   6      185.00      174.26      2.98 o 
  -7   5   6     1114.00     1093.69     10.11 o 
  -5   5   6       92.85      105.55      2.24 o 
  -3   5   6     1617.50     1519.24     15.35 o 
  -1   5   6     1052.71     1015.22     10.23 o 
   1   5   6      616.61      578.13      6.84 o 
   3   5   6     1056.28     1046.02     10.68 o 
   5   5   6      199.57      192.95      4.71 o 
   7   5   6       59.13       55.88      2.44 o 
   9   5   6       48.20       41.70      2.20 o 
  11   5   6       56.73       54.08      2.85 o 
  13   5   6       54.97       54.12      2.96 o 
  15   5   6      140.97      154.91      6.26 o 
 -22   6   6      225.88      229.59      8.81 o 
 -20   6   6       52.47       55.75      4.23 o 
 -18   6   6       88.97       77.66      5.76 o 
 -16   6   6       25.73       26.73      1.96 o 
 -14   6   6      170.94      170.43      3.75 o 
 -12   6   6      296.53      275.30      4.45 o 
 -10   6   6      830.31      811.31      8.97 o 
  -8   6   6      111.78      105.23      3.33 o 
  -6   6   6      675.01      629.69      7.97 o 
  -4   6   6       52.64       55.26      2.52 o 
  -2   6   6     1388.81     1427.61     16.03 o 
   0   6   6      564.51      533.28      7.21 o 
   2   6   6       74.58       81.57      3.05 o 
   4   6   6        8.31        9.32      1.40 o 
   6   6   6      126.11      115.91      3.59 o 
   8   6   6       82.47       86.89      3.44 o 
  10   6   6      223.67      232.07      5.32 o 
  12   6   6       94.78       87.49      4.76 o 
 -19   7   6       62.52       62.23      5.13 o 
 -17   7   6       37.03       48.14      3.86 o 
 -15   7   6        8.37       10.10      1.50 o 
 -13   7   6      104.30      104.64      3.19 o 
 -11   7   6       35.72       34.35      1.88 o 
  -9   7   6       66.86       60.27      2.41 o 
  -7   7   6      176.14      177.23      4.26 o 
  -5   7   6      375.32      363.06      6.42 o 
  -3   7   6      189.73      168.64      4.64 o 
  -1   7   6      101.07       99.69      3.98 o 
   1   7   6      150.45      132.25      4.71 o 
   3   7   6        8.86        7.73      1.59 o 
   5   7   6      268.67      271.89      5.79 o 
   7   7   6      263.24      283.88      7.83 o 
   9   7   6        2.32        4.34      2.15 o 
 -14   8   6       46.49       52.57      3.68 o 
 -12   8   6       62.25       69.17      3.09 o 
 -10   8   6      539.75      551.66      8.14 o 
  -8   8   6      160.68      168.91      4.52 o 
  -6   8   6      359.94      382.96     10.14 o 
  -4   8   6        3.74        8.18      1.80 o 
  -2   8   6      173.34      185.73      5.34 o 
   0   8   6      163.79      151.61      4.87 o 
   2   8   6       63.08       66.56      3.75 o 
   4   8   6       11.27       11.48      4.06 o 
 -30   0   7       95.88      108.83      6.27 o 
 -28   0   7      474.91      460.67     11.55 o 
 -26   0   7        4.82        9.26      2.37 o 
 -24   0   7      454.16      465.05     15.50 o 
 -22   0   7       71.95       63.65      4.62 o 
 -20   0   7      278.99      283.66      6.15 o 
 -18   0   7       66.00       61.81      2.40 o 
 -16   0   7     1146.28     1133.73     16.19 o 
 -14   0   7      189.03      206.18      5.72 o 
 -12   0   7      503.67      477.56      5.78 o 
 -10   0   7      397.79      342.07      4.50 o 
  -8   0   7      964.39     1001.78     10.41 o 
  -6   0   7        6.59        9.75      0.86 o 
  -4   0   7       94.70      107.41      2.38 o 
  -2   0   7       23.96       16.16      1.00 o 
   0   0   7       47.15       34.67      1.67 o 
   2   0   7       97.46      102.31      3.32 o 
   4   0   7     1522.88     1502.14     19.28 o 
   6   0   7      184.37      148.64      6.65 o 
   8   0   7      921.90      846.25     12.71 o 
  10   0   7     1050.96      937.07     14.04 o 
  12   0   7      350.65      353.82      7.44 o 
  14   0   7       52.45       63.37      3.55 o 
  16   0   7        0.34        0.50      2.20 o 
 -31   1   7       11.46       12.14      5.24 o 
 -29   1   7      125.60      140.63      6.66 o 
 -27   1   7      281.42      292.36      5.77 o 
 -25   1   7     1094.20     1055.97     12.36 o 
 -23   1   7      114.89      117.09      2.93 o 
 -21   1   7       45.15       41.18      1.90 o 
 -19   1   7      366.28      356.14      4.94 o 
 -17   1   7     1098.99     1111.07     10.67 o 
 -15   1   7      248.49      235.38      5.86 o 
 -13   1   7     1723.63     1840.34     15.09 o 
 -11   1   7     2353.17     2421.88     17.11 o 
  -9   1   7      700.43      650.83      5.51 o 
  -7   1   7      932.54      969.18      7.19 o 
  -5   1   7     2050.85     2223.74     15.01 o 
  -3   1   7      279.97      244.01      2.56 o 
  -1   1   7      235.20      206.45      2.49 o 
   1   1   7       85.15       78.60      1.89 o 
   3   1   7       35.01       30.64      1.33 o 
   5   1   7      223.44      215.99      3.50 o 
   7   1   7      279.06      265.16      4.10 o 
   9   1   7     1539.64     1458.92     13.93 o 
  11   1   7      423.66      410.32      5.72 o 
  13   1   7      257.26      264.37      5.09 o 
  15   1   7       20.31       21.40      1.66 o 
  17   1   7        0.92        1.66      1.50 o 
  19   1   7       27.73       32.95      6.11 o 
 -30   2   7       60.16       63.32      6.38 o 
 -28   2   7      493.96      488.71      8.48 o 
 -26   2   7       84.69       79.11      3.45 o 
 -24   2   7       78.40       71.58      2.57 o 
 -22   2   7     1903.65     1855.35     19.51 o 
 -20   2   7     1355.72     1301.71     12.83 o 
 -18   2   7     1082.29     1046.37     12.92 o 
 -16   2   7      790.42      765.07      8.17 o 
 -14   2   7      246.16      239.32      3.51 o 
 -12   2   7      178.05      185.72      2.44 o 
 -10   2   7     1105.10     1125.23      8.78 o 
  -8   2   7      952.70      990.07      7.86 o 
  -6   2   7      833.96      879.29      7.10 o 
  -4   2   7      700.82      688.99      6.18 o 
  -2   2   7      486.76      472.01      4.40 o 
   0   2   7      181.76      170.02      2.61 o 
   2   2   7      235.42      219.09      3.10 o 
   4   2   7        6.90        5.72      0.85 o 
   6   2   7       29.83       29.02      1.46 o 
   8   2   7      969.52      896.41      9.49 o 
  10   2   7       69.69       64.15      2.29 o 
  12   2   7       92.51       86.26      2.68 o 
  14   2   7       87.86       92.55      3.24 o 
  16   2   7      172.74      182.78      6.94 o 
  18   2   7      251.29      294.66     15.54 o 
 -29   3   7      182.18      191.46      7.29 o 
 -27   3   7       40.43       39.60      2.49 o 
 -25   3   7       32.28       36.03      2.09 o 
 -23   3   7      310.48      285.55      4.82 o 
 -21   3   7       63.59       57.99      2.31 o 
 -19   3   7      306.61      282.46      4.47 o 
 -17   3   7      121.44      117.72      2.89 o 
 -15   3   7      308.69      314.88      4.52 o 
 -13   3   7      554.82      557.14      5.95 o 
 -11   3   7      146.92      155.53      2.70 o 
  -9   3   7      480.06      405.41      4.92 o 
  -7   3   7     1048.60     1051.30      8.39 o 
  -5   3   7      379.81      410.14      4.25 o 
  -3   3   7      103.71      103.41      2.10 o 
  -1   3   7      170.44      160.06      2.63 o 
   1   3   7       40.85       45.84      1.60 o 
   3   3   7      443.61      448.63      5.21 o 
   5   3   7      124.34      122.76      2.91 o 
   7   3   7     1713.04     1638.71     15.33 o 
   9   3   7        1.16        1.10      1.00 o 
  11   3   7      153.40      132.01      3.71 o 
  13   3   7      523.99      548.78      8.59 o 
  15   3   7       46.22       54.48      3.08 o 
  17   3   7       81.66       83.35     10.30 o 
 -28   4   7       10.89       13.80      3.90 o 
 -26   4   7       33.62       47.10      2.94 o 
 -24   4   7      389.48      362.61      6.78 o 
 -22   4   7       50.57       41.69      2.59 o 
 -20   4   7      217.76      198.15      4.13 o 
 -18   4   7       47.36       46.55      2.24 o 
 -16   4   7      303.28      268.59      4.64 o 
 -14   4   7       90.85       78.27      2.24 o 
 -12   4   7       96.09       86.94      2.09 o 
 -10   4   7     1244.75     1228.08     10.98 o 
  -8   4   7      318.99      313.15      4.06 o 
  -6   4   7      921.52      865.35      7.76 o 
  -4   4   7       76.99       78.86      2.09 o 
  -2   4   7      609.63      588.08      6.70 o 
   0   4   7        6.98        5.98      0.95 o 
   2   4   7     1075.04     1008.56     10.96 o 
   4   4   7      354.70      316.55      4.67 o 
   6   4   7       78.12       85.88      3.25 o 
   8   4   7      126.16      128.00      3.57 o 
  10   4   7       16.13       13.37      1.60 o 
  12   4   7      211.91      212.89      6.40 o 
  14   4   7        0.21       -0.79      1.37 o 
 -25   5   7       46.94       50.44      3.53 o 
 -23   5   7      217.23      195.61      5.48 o 
 -21   5   7       14.73       19.59      2.51 o 
 -19   5   7       15.37       17.33      1.56 o 
 -17   5   7       61.05       61.47      2.55 o 
 -15   5   7      523.61      496.48      6.95 o 
 -13   5   7     1174.54     1108.01     11.27 o 
 -11   5   7     1414.76     1344.79     12.18 o 
  -9   5   7      410.12      394.75      5.21 o 
  -7   5   7      189.69      182.15      3.30 o 
  -5   5   7      384.52      385.85      5.60 o 
  -3   5   7      310.28      300.93      4.48 o 
  -1   5   7      872.97      869.97      9.29 o 
   1   5   7       24.38       22.97      1.48 o 
   3   5   7       71.58       81.75      2.69 o 
   5   5   7      323.99      308.68      5.25 o 
   7   5   7      184.25      183.83      4.42 o 
   9   5   7      197.69      204.62      4.86 o 
  11   5   7      136.83      144.85      4.25 o 
  13   5   7      325.01      350.30      9.70 o 
 -22   6   7       71.12       62.04      4.86 o 
 -20   6   7       10.88       10.49      1.89 o 
 -18   6   7      139.02      115.93      3.76 o 
 -16   6   7      144.09      138.14      3.95 o 
 -14   6   7      232.85      199.61      4.15 o 
 -12   6   7       62.29       70.08      2.63 o 
 -10   6   7       74.00       80.46      2.49 o 
  -8   6   7      225.29      209.68      4.86 o 
  -6   6   7       52.86       51.11      2.52 o 
  -4   6   7      361.60      333.56      5.86 o 
  -2   6   7      330.63      298.12      5.52 o 
   0   6   7        8.83       11.69      1.49 o 
   2   6   7      232.21      235.39      5.02 o 
   4   6   7      100.18       97.51      3.50 o 
   6   6   7       19.64       21.63      2.06 o 
   8   6   7      232.96      241.73      6.11 o 
  10   6   7      101.63      116.52      4.74 o 
 -19   7   7        1.05       -1.08      3.04 o 
 -17   7   7      126.37      120.78      4.08 o 
 -15   7   7      100.01       98.15      4.82 o 
 -13   7   7       78.64       79.30      3.07 o 
 -11   7   7       55.09       53.41      2.33 o 
  -9   7   7      126.44      126.39      3.66 o 
  -7   7   7      614.81      631.06     10.11 o 
  -5   7   7       35.94       37.46      2.60 o 
  -3   7   7      413.47      435.26      8.42 o 
  -1   7   7       51.92       45.60      2.99 o 
   1   7   7      163.67      159.96      4.81 o 
   3   7   7      113.98      113.51      3.93 o 
   5   7   7       28.54       27.32      2.46 o 
   7   7   7        0.49        2.95      2.78 o 
 -14   8   7       33.77       42.82      3.30 o 
 -12   8   7       76.46       81.14      5.11 o 
 -10   8   7        4.00        4.69      1.78 o 
  -8   8   7       41.35       56.88      3.09 o 
  -6   8   7       57.66       60.92      3.55 o 
  -4   8   7        4.61        5.20      1.81 o 
  -2   8   7       17.94       19.68      2.57 o 
   0   8   7      248.93      232.46     13.55 o 
 -30   0   8     1361.19     1469.63     28.51 o 
 -28   0   8       59.37       63.96      4.90 o 
 -26   0   8       98.74      100.14      5.18 o 
 -24   0   8        1.08       -0.46      1.83 o 
 -22   0   8      148.76      136.30      5.27 o 
 -20   0   8        0.03        0.03      1.21 o 
 -18   0   8       85.59       92.64      4.12 o 
 -16   0   8      688.84      678.51     17.18 o 
 -14   0   8       78.56       95.16      7.35 o 
 -12   0   8      421.68      433.27      5.98 o 
 -10   0   8      152.74      176.09      3.06 o 
  -8   0   8      960.13     1001.21     10.63 o 
  -6   0   8     2229.45     2097.90     20.32 o 
  -4   0   8     1087.29     1099.62     12.83 o 
  -2   0   8      317.87      337.34      5.35 o 
   0   0   8     1854.62     1788.78     19.77 o 
   2   0   8     2207.75     2092.05     25.75 o 
   4   0   8      100.29       98.48      5.21 o 
   6   0   8     1339.47     1239.32     17.10 o 
   8   0   8      101.79       95.12      3.60 o 
  10   0   8       14.07       16.20      2.00 o 
  12   0   8        0.62        1.08      1.34 o 
  14   0   8        9.66       10.72      2.02 o 
  16   0   8       61.34       68.32      4.12 o 
 -31   1   8       20.27       32.34      6.65 o 
 -29   1   8       72.02       70.18      4.13 o 
 -27   1   8      736.30      758.89     12.22 o 
 -25   1   8      330.75      331.33      7.80 o 
 -23   1   8       14.46       11.15      1.39 o 
 -21   1   8       17.26       16.61      1.47 o 
 -19   1   8      700.70      677.10      7.70 o 
 -17   1   8      543.94      523.36      5.79 o 
 -15   1   8      114.98      107.94      2.20 o 
 -13   1   8       28.84       44.67      1.36 o 
 -11   1   8      488.21      486.78      7.79 o 
  -9   1   8      716.64      758.91      6.38 o 
  -7   1   8      752.52      778.04      6.51 o 
  -5   1   8      739.80      725.06      6.13 o 
  -3   1   8     3528.23     3520.34     24.38 o 
  -1   1   8      754.07      715.48      6.95 o 
   1   1   8     1327.72     1305.84     11.42 o 
   3   1   8      254.81      230.28      3.68 o 
   5   1   8     1055.25      941.12      9.70 o 
   7   1   8      713.76      666.55      7.71 o 
   9   1   8      261.63      238.94      4.16 o 
  11   1   8       55.51       57.77      2.78 o 
  13   1   8       83.94       84.37      2.89 o 
  15   1   8      132.09      144.05      4.51 o 
  17   1   8       64.20       79.43      8.46 o 
 -28   2   8      153.88      157.50      4.31 o 
 -26   2   8       47.10       54.51      2.78 o 
 -24   2   8      197.74      193.25      3.93 o 
 -22   2   8      223.07      204.16      3.90 o 
 -20   2   8      719.13      680.69      7.95 o 
 -18   2   8     1050.38     1023.25     10.51 o 
 -16   2   8      301.18      286.16      4.29 o 
 -14   2   8      229.82      232.20      3.37 o 
 -12   2   8       48.14       55.11      1.44 o 
 -10   2   8      957.23     1007.59      8.17 o 
  -8   2   8      505.20      545.87      5.06 o 
  -6   2   8       35.72       33.23      1.25 o 
  -4   2   8       73.30       68.34      1.63 o 
  -2   2   8      886.93      811.57      9.75 o 
   0   2   8     1094.97      997.84      9.87 o 
   2   2   8      677.63      621.57      7.38 o 
   4   2   8      289.37      271.35      4.16 o 
   6   2   8      529.54      473.97      6.97 o 
   8   2   8      323.42      301.79      4.73 o 
  10   2   8      307.61      302.94      4.88 o 
  12   2   8       11.83       18.20      1.53 o 
  14   2   8      220.15      237.76      5.03 o 
  16   2   8      129.82      153.32      5.44 o 
 -29   3   8       78.25       85.84      6.51 o 
 -27   3   8        8.78       12.85      1.65 o 
 -25   3   8       84.11       83.20      3.11 o 
 -23   3   8      173.53      160.11      4.27 o 
 -21   3   8      277.62      271.39      4.56 o 
 -19   3   8      242.50      245.35      4.18 o 
 -17   3   8      204.81      203.79      3.91 o 
 -15   3   8      446.51      415.27      5.47 o 
 -13   3   8       52.95       61.41      2.14 o 
 -11   3   8       42.18       46.46      1.53 o 
  -9   3   8       35.29       42.91      1.35 o 
  -7   3   8     1410.17     1348.60     13.24 o 
  -5   3   8      527.95      524.97      5.31 o 
  -3   3   8      279.75      284.10      5.01 o 
  -1   3   8       67.12       52.81      1.91 o 
   1   3   8      534.42      452.78      5.82 o 
   3   3   8      510.35      446.08      6.35 o 
   5   3   8      704.28      664.76      8.31 o 
   7   3   8      298.55      315.61      5.71 o 
   9   3   8      438.68      412.70      8.44 o 
  11   3   8      198.76      197.07      5.21 o 
  13   3   8      104.71      104.63      3.94 o 
  15   3   8      156.80      173.59      7.75 o 
 -28   4   8      106.08      128.48      7.02 o 
 -26   4   8      353.34      342.84      6.83 o 
 -24   4   8      113.82      110.90      3.46 o 
 -22   4   8       10.72       10.40      1.42 o 
 -20   4   8      226.17      208.74      4.65 o 
 -18   4   8      457.59      457.70      7.00 o 
 -16   4   8      259.56      235.99      4.36 o 
 -14   4   8       42.97       36.24      1.94 o 
 -12   4   8      237.24      248.68      3.90 o 
 -10   4   8      951.85      880.62      8.57 o 
  -8   4   8      106.52      105.57      2.94 o 
  -6   4   8       61.62       54.96      1.96 o 
  -4   4   8      411.37      380.77      5.16 o 
  -2   4   8     1256.73     1193.76     11.72 o 
   0   4   8      166.65      165.12      3.46 o 
   2   4   8      676.08      663.81      7.71 o 
   4   4   8      650.65      582.57     10.18 o 
   6   4   8      255.55      242.11      5.04 o 
   8   4   8      154.97      137.14      3.88 o 
  10   4   8        0.17        0.24      1.38 o 
  12   4   8      166.88      172.01      5.13 o 
 -25   5   8       55.74       55.45      4.74 o 
 -23   5   8      167.61      185.81      4.84 o 
 -21   5   8       35.18       30.91      2.11 o 
 -19   5   8       81.60       83.99      3.06 o 
 -17   5   8      173.39      154.12      3.65 o 
 -15   5   8      552.88      535.13      7.38 o 
 -13   5   8       83.77       73.46      2.42 o 
 -11   5   8      185.19      165.68      3.24 o 
  -9   5   8       77.97       87.22      2.37 o 
  -7   5   8        7.30        9.65      1.14 o 
  -5   5   8      225.48      209.11      4.00 o 
  -3   5   8      844.53      816.19      8.99 o 
  -1   5   8       70.93       71.68      2.40 o 
   1   5   8      124.38      120.25      4.00 o 
   3   5   8        2.77        1.30      0.89 o 
   5   5   8      404.41      365.31      6.58 o 
   7   5   8      451.74      454.72      7.73 o 
   9   5   8       25.04       24.25      2.21 o 
  11   5   8      105.30      108.53      7.38 o 
 -22   6   8      103.33      109.94      6.05 o 
 -20   6   8       28.87       36.31      2.57 o 
 -18   6   8      127.10      112.75      3.79 o 
 -16   6   8      113.66      104.73      3.49 o 
 -14   6   8      190.16      185.61      4.04 o 
 -12   6   8        5.79        7.14      1.25 o 
 -10   6   8       49.78       48.37      2.69 o 
  -8   6   8      166.08      175.80      4.15 o 
  -6   6   8      217.60      217.23      4.68 o 
  -4   6   8      220.84      230.98      4.88 o 
  -2   6   8      384.63      352.77      6.30 o 
   0   6   8      206.14      206.62      5.13 o 
   2   6   8      119.99      130.66      3.48 o 
   4   6   8      107.17      107.40      4.43 o 
   6   6   8       52.86       55.00      3.09 o 
   8   6   8      125.23      134.53      5.32 o 
  10   6   8       95.18      104.48      9.61 o 
 -19   7   8      210.82      225.67     12.10 o 
 -17   7   8       91.41      105.11      3.96 o 
 -15   7   8       65.55       67.58      3.27 o 
 -13   7   8      115.96      113.87      5.09 o 
 -11   7   8       13.61       12.22      2.06 o 
  -9   7   8      363.55      378.54      6.83 o 
  -7   7   8      453.00      461.59      7.71 o 
  -5   7   8      137.08      136.95      3.97 o 
  -3   7   8      207.39      229.46      5.82 o 
  -1   7   8      113.82      119.26      4.42 o 
   1   7   8      125.26      128.13      4.61 o 
   3   7   8       16.06       18.88      2.29 o 
   5   7   8      106.54      120.59     10.63 o 
 -12   8   8      194.50      236.37     13.42 o 
 -10   8   8        6.50       12.81      3.17 o 
  -8   8   8      127.03      149.61     17.05 o 
  -6   8   8       58.91       60.28      8.08 o 
 -30   0   9      117.11      121.51     10.76 o 
 -28   0   9       35.64       41.52      4.14 o 
 -26   0   9        0.98       -0.95      2.35 o 
 -24   0   9      118.13      118.04      6.23 o 
 -22   0   9      408.35      398.11      9.58 o 
 -20   0   9       72.78       70.17      3.85 o 
 -18   0   9      361.78      378.25      7.22 o 
 -16   0   9      148.06      132.10      4.51 o 
 -14   0   9        0.80        3.63      1.51 o 
 -12   0   9      100.76       74.61      3.21 o 
 -10   0   9        5.36        6.92      1.12 o 
  -8   0   9      557.20      524.43      6.57 o 
  -6   0   9      371.01      364.49      5.71 o 
  -4   0   9       39.32       44.80      2.04 o 
  -2   0   9      472.46      471.41      7.02 o 
   0   0   9     4039.06     4047.23     52.89 o 
   2   0   9      384.34      333.59      6.62 o 
   4   0   9      289.14      234.96      5.54 o 
   6   0   9      508.84      500.12      9.09 o 
   8   0   9       35.96       24.21      2.26 o 
  10   0   9        2.13        8.33      1.69 o 
  12   0   9      176.24      194.10      5.83 o 
  14   0   9       19.34       24.08      2.77 o 
 -31   1   9      189.29      196.64     13.19 o 
 -29   1   9       53.06       60.12      3.55 o 
 -27   1   9       19.97       15.66      2.05 o 
 -25   1   9        5.92       11.41      1.78 o 
 -23   1   9      406.00      397.98      6.25 o 
 -21   1   9      121.62      121.11      3.16 o 
 -19   1   9      441.88      410.02      6.03 o 
 -17   1   9       90.82       93.42      2.54 o 
 -15   1   9      484.59      493.72      5.55 o 
 -13   1   9       68.11       52.02      1.52 o 
 -11   1   9       79.80       90.91      1.84 o 
  -9   1   9      250.38      232.14      2.92 o 
  -7   1   9     1414.44     1395.28     17.20 o 
  -5   1   9      823.03      847.45      8.28 o 
  -3   1   9       12.22       10.82      1.06 o 
  -1   1   9      378.31      351.71      5.00 o 
   1   1   9      437.97      375.30      5.01 o 
   3   1   9      580.97      514.00      6.36 o 
   5   1   9      736.09      652.85      7.64 o 
   7   1   9       31.11       25.37      1.59 o 
   9   1   9       20.78       16.70      1.43 o 
  11   1   9       67.28       68.11      2.70 o 
  13   1   9       12.43       17.96      1.68 o 
 -30   2   9       47.03       47.42      7.98 o 
 -28   2   9       97.36      109.55      4.19 o 
 -26   2   9       62.80       65.78      3.35 o 
 -24   2   9      108.91      102.97      2.97 o 
 -22   2   9       17.34       18.19      1.47 o 
 -20   2   9      153.56      156.64      3.31 o 
 -18   2   9      329.34      325.45      4.84 o 
 -16   2   9      236.77      237.09      3.93 o 
 -14   2   9      822.14      728.58      7.42 o 
 -12   2   9      117.50       98.24      2.22 o 
 -10   2   9      440.01      408.29      4.28 o 
  -8   2   9      637.29      620.05      6.53 o 
  -6   2   9       55.81       62.77      1.68 o 
  -4   2   9       51.71       45.44      1.62 o 
  -2   2   9      771.70      717.94      7.80 o 
   0   2   9      270.32      315.76      4.55 o 
   2   2   9      248.61      269.65      4.42 o 
   4   2   9       64.81       69.44      2.49 o 
   6   2   9      256.41      218.70      4.24 o 
   8   2   9        8.99        9.19      1.26 o 
  10   2   9       71.20       67.34      2.63 o 
  12   2   9      215.83      231.93      5.18 o 
  14   2   9      117.48      116.94      7.17 o 
 -29   3   9      215.27      217.73      8.72 o 
 -27   3   9       37.19       35.14      2.29 o 
 -25   3   9       28.76       27.32      1.96 o 
 -23   3   9       37.98       41.00      2.17 o 
 -21   3   9      517.39      510.86      9.16 o 
 -19   3   9        6.67        8.42      1.14 o 
 -17   3   9      585.11      568.43      7.46 o 
 -15   3   9      255.92      246.78      4.05 o 
 -13   3   9      420.18      399.75      5.12 o 
 -11   3   9      215.06      220.72      3.17 o 
  -9   3   9      114.52      102.62      2.10 o 
  -7   3   9      247.24      215.42      3.29 o 
  -5   3   9     1086.48      977.54     14.17 o 
  -3   3   9      631.88      573.99      6.71 o 
  -1   3   9      325.77      328.74      5.59 o 
   1   3   9      794.06      716.94      8.74 o 
   3   3   9       26.50       15.65      1.43 o 
   5   3   9      112.01      107.83      3.85 o 
   7   3   9       23.95       22.79      1.91 o 
   9   3   9      124.00      131.65      3.88 o 
  11   3   9       62.14       76.12      6.85 o 
 -28   4   9      249.24      249.41     13.73 o 
 -26   4   9       22.68       28.06      2.33 o 
 -24   4   9       61.90       68.70      4.58 o 
 -22   4   9      140.49      141.28      4.48 o 
 -20   4   9      235.08      216.45      4.48 o 
 -18   4   9      165.16      152.91      3.62 o 
 -16   4   9       19.42       20.95      1.63 o 
 -14   4   9      118.84      106.72      2.85 o 
 -12   4   9      782.15      714.22      8.62 o 
 -10   4   9       89.78       73.82      2.54 o 
  -8   4   9      248.81      234.22      4.16 o 
  -6   4   9      307.00      327.55      4.73 o 
  -4   4   9      149.36      142.51      3.00 o 
  -2   4   9     1413.93     1324.02     13.87 o 
   0   4   9     1107.25     1038.13     11.68 o 
   2   4   9      781.85      759.38      9.44 o 
   4   4   9      286.90      294.37      5.22 o 
   6   4   9       61.73       67.55      3.14 o 
   8   4   9       90.36       86.85      4.35 o 
  10   4   9      433.26      462.50      8.98 o 
 -25   5   9       38.38       35.49      6.02 o 
 -23   5   9       37.99       45.88      2.67 o 
 -21   5   9       33.58       35.18      2.36 o 
 -19   5   9       75.86       91.30      3.18 o 
 -17   5   9      165.44      159.58      3.79 o 
 -15   5   9      149.86      157.52      3.66 o 
 -13   5   9       93.15       85.33      2.78 o 
 -11   5   9      103.45       93.35      2.66 o 
  -9   5   9      205.13      181.34      3.76 o 
  -7   5   9      332.53      277.41      4.80 o 
  -5   5   9      257.42      244.25      5.40 o 
  -3   5   9      510.08      460.62      6.22 o 
  -1   5   9        9.71       11.74      1.32 o 
   1   5   9       68.73       68.35      2.80 o 
   3   5   9       88.76       91.38      3.47 o 
   5   5   9       61.61       57.79      3.06 o 
   7   5   9       30.76       39.42      2.70 o 
   9   5   9       19.96       27.92      5.60 o 
 -22   6   9       27.94       37.87      6.99 o 
 -20   6   9      451.44      452.42      8.00 o 
 -18   6   9       17.22       18.76      1.95 o 
 -16   6   9        3.90        5.01      1.43 o 
 -14   6   9      145.11      134.48      4.22 o 
 -12   6   9       20.76       21.36      2.35 o 
 -10   6   9       52.60       51.69      2.66 o 
  -8   6   9      111.00      120.22      3.57 o 
  -6   6   9      239.90      243.57      5.33 o 
  -4   6   9       39.17       43.82      2.46 o 
  -2   6   9      297.97      297.14      6.54 o 
   0   6   9      105.85      121.35      3.55 o 
   2   6   9       12.67       12.72      1.77 o 
   4   6   9       89.22       92.42      3.85 o 
   6   6   9      316.20      347.97     21.10 o 
 -19   7   9      146.75      160.88     11.09 o 
 -17   7   9      336.04      358.63     12.13 o 
 -15   7   9      160.64      189.47      6.14 o 
 -13   7   9      143.91      154.93      4.83 o 
 -11   7   9       42.06       42.60      2.94 o 
  -9   7   9      215.89      218.48      5.13 o 
  -7   7   9      134.32      145.03      4.19 o 
  -5   7   9      163.92      167.81      4.51 o 
  -3   7   9       46.96       46.50      3.20 o 
  -1   7   9       77.63       83.95      4.16 o 
   1   7   9        8.86       10.63      3.99 o 
   3   7   9      205.28      241.86     13.73 o 
 -30   0  10       23.86       23.49      6.44 o 
 -28   0  10        2.67        1.99      2.44 o 
 -26   0  10      239.12      242.36      7.99 o 
 -24   0  10       68.77       74.22      4.68 o 
 -22   0  10       78.48       79.67      5.76 o 
 -20   0  10       69.26       74.66      4.60 o 
 -18   0  10      123.00      105.91      5.08 o 
 -16   0  10      894.01      816.05     12.41 o 
 -14   0  10       38.15       38.03      2.46 o 
 -12   0  10       49.69       51.60      2.29 o 
 -10   0  10      769.30      714.74     10.79 o 
  -8   0  10        2.32       -0.24      1.62 o 
  -6   0  10     2795.48     2680.39     32.37 o 
  -4   0  10     3810.70     3724.33     43.72 o 
  -2   0  10      423.50      431.74     10.18 o 
   0   0  10       14.17       16.29      1.77 o 
   2   0  10     1551.89     1388.55     19.39 o 
   4   0  10        8.50        4.67      1.33 o 
   6   0  10        1.23        2.79      1.23 o 
   8   0  10      230.70      250.94      6.42 o 
  10   0  10      305.08      318.42      8.49 o 
  12   0  10       47.60       58.70      3.92 o 
 -29   1  10       65.44       71.11      3.85 o 
 -27   1  10       47.66       48.79      3.12 o 
 -25   1  10       66.68       72.82      3.41 o 
 -23   1  10      108.57       99.14      3.08 o 
 -21   1  10      121.87      119.71      3.19 o 
 -19   1  10      257.02      249.61      4.54 o 
 -17   1  10      274.26      264.17      5.24 o 
 -15   1  10       25.15       34.27      1.67 o 
 -13   1  10      436.43      421.66      5.01 o 
 -11   1  10      825.20      816.37      7.92 o 
  -9   1  10      908.62      857.36      8.83 o 
  -7   1  10      418.91      395.31      4.78 o 
  -5   1  10      774.44      707.29      7.71 o 
  -3   1  10     1339.33     1215.56     11.79 o 
  -1   1  10      369.68      322.22      5.03 o 
   1   1  10      226.84      219.92      4.11 o 
   3   1  10      421.02      366.31      5.70 o 
   5   1  10        9.68       12.42      1.29 o 
   7   1  10       39.32       43.95      2.20 o 
   9   1  10       93.70      102.93      3.99 o 
  11   1  10      135.18      159.01      4.66 o 
  13   1  10       41.17       44.08      7.21 o 
 -28   2  10       23.29       25.40      2.54 o 
 -26   2  10        5.45        6.60      1.62 o 
 -24   2  10       42.56       44.88      2.60 o 
 -22   2  10      503.30      473.76     10.88 o 
 -20   2  10      526.84      512.21      7.29 o 
 -18   2  10       28.42       32.96      1.77 o 
 -16   2  10       69.91       79.91      3.20 o 
 -14   2  10        3.95        5.59      0.91 o 
 -12   2  10      452.85      406.10      4.61 o 
 -10   2  10      970.77      975.29      8.71 o 
  -8   2  10     1553.00     1485.19     12.26 o 
  -6   2  10      883.97      787.60      9.00 o 
  -4   2  10       29.37       20.84      1.37 o 
  -2   2  10       84.11       89.09      2.36 o 
   0   2  10      703.98      660.25      7.68 o 
   2   2  10      179.79      172.25      4.42 o 
   4   2  10      189.68      174.24      3.83 o 
   6   2  10       30.57       26.47      2.02 o 
   8   2  10       90.97       97.66      3.28 o 
  10   2  10      108.72      114.19      4.01 o 
 -29   3  10      361.42      375.90     12.75 o 
 -27   3  10       26.11       24.72      2.22 o 
 -25   3  10      183.61      181.44      4.40 o 
 -23   3  10       84.97       88.40      2.94 o 
 -21   3  10     1125.81     1106.01     11.85 o 
 -19   3  10      247.01      241.40      4.28 o 
 -17   3  10       28.21       33.43      1.81 o 
 -15   3  10      605.06      522.30      6.56 o 
 -13   3  10      611.49      560.44      7.24 o 
 -11   3  10      182.74      168.27      2.97 o 
  -9   3  10      436.90      427.67      5.19 o 
  -7   3  10      297.31      275.97      4.23 o 
  -5   3  10     1185.29     1047.97     10.64 o 
  -3   3  10        9.69       11.89      1.31 o 
  -1   3  10      210.19      195.71      3.96 o 
   1   3  10       40.41       38.18      2.07 o 
   3   3  10      122.73      114.59      3.47 o 
   5   3  10      147.92      139.63      3.90 o 
   7   3  10      123.54      132.43      4.48 o 
   9   3  10      194.90      222.87      5.90 o 
 -26   4  10        7.90        8.04      2.09 o 
 -24   4  10       32.79       39.06      2.57 o 
 -22   4  10       82.54       92.24      3.36 o 
 -20   4  10      159.58      146.94      3.74 o 
 -18   4  10      108.07       98.51      3.06 o 
 -16   4  10      269.72      251.36      4.70 o 
 -14   4  10       82.31       84.81      3.02 o 
 -12   4  10      272.51      238.92      4.36 o 
 -10   4  10      585.94      572.60      7.47 o 
  -8   4  10      276.69      247.44      4.43 o 
  -6   4  10      227.21      206.27      4.33 o 
  -4   4  10        2.77        1.29      0.89 o 
  -2   4  10      129.59      135.91      3.37 o 
   0   4  10      189.16      155.77      3.68 o 
   2   4  10       21.51       19.53      1.67 o 
   4   4  10      209.65      210.60      4.53 o 
   6   4  10       81.03       81.81      3.98 o 
   8   4  10       18.84       23.05      3.18 o 
 -25   5  10        9.50        6.51      3.21 o 
 -23   5  10        4.93        0.54      1.37 o 
 -21   5  10       13.46       14.41      1.84 o 
 -19   5  10       86.01       91.38      3.30 o 
 -17   5  10       89.30       94.82      3.35 o 
 -15   5  10      133.98      141.18      4.68 o 
 -13   5  10      232.30      196.42      4.69 o 
 -11   5  10       85.66       73.99      3.28 o 
  -9   5  10       55.83       45.87      2.22 o 
  -7   5  10      222.51      202.07      4.13 o 
  -5   5  10      136.99      138.16      3.42 o 
  -3   5  10       16.03       14.21      1.38 o 
  -1   5  10      148.27      140.43      4.25 o 
   1   5  10       25.00       20.84      1.86 o 
   3   5  10       69.41       63.59      3.25 o 
   5   5  10       12.89       21.87      2.47 o 
 -20   6  10        0.91        3.53      3.21 o 
 -18   6  10       53.21       51.52      3.27 o 
 -16   6  10       82.36       78.32      3.77 o 
 -14   6  10      182.01      176.44      5.63 o 
 -12   6  10       90.71       98.99      3.95 o 
 -10   6  10       57.24       67.79      3.01 o 
  -8   6  10       96.88      121.61      3.44 o 
  -6   6  10      233.52      225.84      4.70 o 
  -4   6  10      248.24      244.37      4.93 o 
  -2   6  10       49.06       54.00      2.72 o 
   0   6  10      366.20      365.86      7.01 o 
   2   6  10      234.09      281.47      8.61 o 
   4   6  10      176.06      212.64     12.73 o 
 -11   7  10      101.60      123.02      7.66 o 
  -9   7  10       76.93       81.34      4.34 o 
  -7   7  10       10.02        8.76      2.35 o 
  -5   7  10       76.86       74.95      4.96 o 
  -3   7  10       29.50       43.54      6.54 o 
 -28   0  11      216.71      216.57      9.95 o 
 -26   0  11       27.01       33.77      4.64 o 
 -24   0  11     1264.22     1320.78     28.18 o 
 -22   0  11      309.45      303.64      8.50 o 
 -20   0  11      285.13      257.44      6.69 o 
 -18   0  11       36.60       39.96      3.71 o 
 -16   0  11      953.93      888.03     14.88 o 
 -14   0  11     1412.15     1367.13     18.61 o 
 -12   0  11     3080.68     2967.33     44.74 o 
 -10   0  11      345.23      342.15      6.77 o 
  -8   0  11       83.94       69.68      3.13 o 
  -6   0  11       20.15       26.33      2.21 o 
  -4   0  11      964.28      872.93     15.30 o 
  -2   0  11      100.09       99.79      4.19 o 
   0   0  11      147.57      138.84      5.10 o 
   2   0  11       57.13       46.71      3.51 o 
   4   0  11      128.65      129.43      8.26 o 
   6   0  11        1.92        1.67      1.45 o 
   8   0  11       83.64       76.63      4.11 o 
  10   0  11      418.88      456.12     13.72 o 
 -29   1  11       95.25       99.64      7.18 o 
 -27   1  11      265.46      277.47      6.31 o 
 -25   1  11       75.17       73.85      3.49 o 
 -23   1  11      119.19      119.72      3.37 o 
 -21   1  11       72.98       75.58      2.79 o 
 -19   1  11       87.66       79.56      2.70 o 
 -17   1  11      842.50      792.16      9.14 o 
 -15   1  11      496.80      461.19      6.37 o 
 -13   1  11      261.07      268.51      4.52 o 
 -11   1  11      808.97      809.57      8.64 o 
  -9   1  11      936.08      854.69      9.03 o 
  -7   1  11      512.64      473.19      6.41 o 
  -5   1  11      549.70      543.71      6.59 o 
  -3   1  11      127.23      125.59      3.02 o 
  -1   1  11       51.01       54.17      2.35 o 
   1   1  11       23.77       28.55      1.83 o 
   3   1  11        5.35        5.21      1.14 o 
   5   1  11       40.29       35.23      2.12 o 
   7   1  11      307.47      307.41      5.68 o 
   9   1  11       30.72       36.77      2.45 o 
 -28   2  11       54.04       57.91      5.00 o 
 -26   2  11       83.91       92.99      3.96 o 
 -24   2  11       47.01       44.99      2.54 o 
 -22   2  11      110.37      107.94      3.70 o 
 -20   2  11      643.00      613.62     10.02 o 
 -18   2  11      145.20      149.12      3.55 o 
 -16   2  11       64.84       60.58      2.48 o 
 -14   2  11      354.14      313.28      4.98 o 
 -12   2  11      114.42      117.42      2.64 o 
 -10   2  11      557.67      582.54      6.75 o 
  -8   2  11       80.45       90.43      2.40 o 
  -6   2  11      335.85      319.21      4.73 o 
  -4   2  11      440.09      393.15      5.47 o 
  -2   2  11      457.43      404.75      5.66 o 
   0   2  11       18.08       16.56      2.21 o 
   2   2  11       87.54       79.68      2.86 o 
   4   2  11       37.61       37.83      2.19 o 
   6   2  11      211.73      226.15      6.07 o 
   8   2  11       54.66       61.15      3.24 o 
  10   2  11       35.21       47.14      6.75 o 
 -27   3  11      133.78      146.13      5.50 o 
 -25   3  11      834.80      818.82     10.83 o 
 -23   3  11      218.35      219.25      4.79 o 
 -21   3  11       84.28       77.20      2.93 o 
 -19   3  11      313.37      293.76      4.88 o 
 -17   3  11      470.21      449.40      6.58 o 
 -15   3  11      436.33      411.43      6.12 o 
 -13   3  11       66.40       56.42      2.56 o 
 -11   3  11      338.89      361.30      5.43 o 
  -9   3  11      498.08      473.36      6.11 o 
  -7   3  11       21.18       23.24      1.62 o 
  -5   3  11      122.28      109.61      2.96 o 
  -3   3  11        1.72        3.72      1.04 o 
  -1   3  11      133.60      119.99      3.97 o 
   1   3  11       91.50      100.15      3.42 o 
   3   3  11       69.88       65.94      3.14 o 
   5   3  11      115.22      138.01      4.15 o 
   7   3  11       80.58       97.92      6.84 o 
 -26   4  11      350.63      353.79     16.72 o 
 -24   4  11       36.61       31.13      2.36 o 
 -22   4  11      299.00      305.79      5.79 o 
 -20   4  11      335.49      328.34      5.86 o 
 -18   4  11      390.88      387.24      6.80 o 
 -16   4  11       92.85       89.10      3.67 o 
 -14   4  11      123.54      126.24      3.54 o 
 -12   4  11      182.05      179.22      5.45 o 
 -10   4  11      355.83      330.48      5.40 o 
  -8   4  11       39.19       35.95      1.99 o 
  -6   4  11       60.96       66.38      2.67 o 
  -4   4  11        1.88        2.55      1.01 o 
  -2   4  11       90.25       77.53      2.97 o 
   0   4  11        5.60        3.18      1.21 o 
   2   4  11       72.72       79.81      3.45 o 
   4   4  11       41.62       41.48      2.72 o 
 -23   5  11      164.96      185.66      6.15 o 
 -21   5  11       25.82       31.51      2.64 o 
 -19   5  11       36.78       38.50      2.54 o 
 -17   5  11       39.91       39.91      2.53 o 
 -15   5  11      204.96      215.26      5.45 o 
 -13   5  11       41.70       36.43      2.58 o 
 -11   5  11        9.27       10.77      1.53 o 
  -9   5  11       80.10       77.17      2.93 o 
  -7   5  11      183.57      173.74      3.98 o 
  -5   5  11       50.50       60.67      3.01 o 
  -3   5  11      128.70      136.66      3.69 o 
  -1   5  11        7.44       10.08      1.56 o 
   1   5  11       62.38       62.87      3.00 o 
   3   5  11      242.20      285.71      8.83 o 
 -20   6  11      117.97      121.76     10.79 o 
 -18   6  11      167.80      189.56     16.40 o 
 -16   6  11      223.44      232.69      6.80 o 
 -14   6  11       77.40       91.36      4.67 o 
 -12   6  11      108.48      107.07      3.90 o 
 -10   6  11       24.80       21.62      2.02 o 
  -8   6  11      660.50      676.80     10.91 o 
  -6   6  11       17.98       21.40      1.94 o 
  -4   6  11       72.55       80.62      4.17 o 
  -2   6  11       55.90       61.62      4.05 o 
   0   6  11      407.36      451.23     13.82 o 
 -28   0  12      278.50      290.49     17.74 o 
 -26   0  12        2.86        7.52      4.28 o 
 -24   0  12       65.50       71.08      4.83 o 
 -22   0  12       98.04       85.00      5.28 o 
 -20   0  12      923.04      902.16     15.72 o 
 -18   0  12      444.59      440.92      9.29 o 
 -16   0  12      317.14      332.29      9.58 o 
 -14   0  12      804.14      844.95     15.34 o 
 -12   0  12      155.48      127.32      4.83 o 
 -10   0  12      226.96      217.92      5.40 o 
  -8   0  12     1132.81     1082.30     15.68 o 
  -6   0  12      698.89      696.73     13.23 o 
  -4   0  12       18.33       18.16      2.35 o 
  -2   0  12        0.77        4.24      1.59 o 
   0   0  12        5.94        2.93      1.88 o 
   2   0  12       90.06       81.52      4.76 o 
   4   0  12       61.42       60.97      4.39 o 
   6   0  12      171.04      197.87      9.07 o 
 -27   1  12       95.41       96.84      4.18 o 
 -25   1  12       60.78       64.64      3.37 o 
 -23   1  12      257.63      242.10      4.93 o 
 -21   1  12      192.26      176.71      4.07 o 
 -19   1  12      181.17      174.25      4.21 o 
 -17   1  12      453.65      428.23      6.33 o 
 -15   1  12      783.25      769.22     10.19 o 
 -13   1  12       70.90       62.14      2.68 o 
 -11   1  12      267.06      245.70      4.78 o 
  -9   1  12      158.91      148.94      3.32 o 
  -7   1  12      318.85      318.40      5.19 o 
  -5   1  12      280.34      269.47      5.16 o 
  -3   1  12       65.56       61.15      3.03 o 
  -1   1  12       25.18       25.32      2.00 o 
   1   1  12      146.45      140.07      4.41 o 
   3   1  12       88.63       94.59      3.63 o 
   5   1  12       14.85       18.15      2.15 o 
   7   1  12      339.16      401.81     10.43 o 
 -28   2  12      134.32      160.03     11.30 o 
 -26   2  12      253.72      259.95      6.12 o 
 -24   2  12        8.08        9.90      1.56 o 
 -22   2  12       15.96       20.89      1.81 o 
 -20   2  12      488.35      456.81      7.01 o 
 -18   2  12       10.61        9.11      1.39 o 
 -16   2  12      329.25      323.15      5.83 o 
 -14   2  12      165.41      146.41      3.63 o 
 -12   2  12      268.65      277.90      4.77 o 
 -10   2  12      420.98      384.96      5.81 o 
  -8   2  12      535.41      490.49      9.59 o 
  -6   2  12      241.30      234.82      4.10 o 
  -4   2  12       60.38       58.80      2.47 o 
  -2   2  12       10.09       11.00      1.30 o 
   0   2  12       31.60       39.40      2.21 o 
   2   2  12       28.79       32.37      2.33 o 
   4   2  12      120.01      124.65      4.46 o 
   6   2  12      131.48      150.42     10.44 o 
 -27   3  12       22.21       36.91      6.01 o 
 -25   3  12      343.30      330.70      6.88 o 
 -23   3  12      407.40      404.12      7.49 o 
 -21   3  12       59.47       59.33      3.34 o 
 -19   3  12       55.07       57.83      3.40 o 
 -17   3  12      320.73      323.21      6.66 o 
 -15   3  12      182.02      178.87      4.67 o 
 -13   3  12       47.22       48.62      2.47 o 
 -11   3  12       81.29       70.23      3.13 o 
  -9   3  12      183.47      168.98      3.70 o 
  -7   3  12      101.13       92.02      2.88 o 
  -5   3  12       57.27       53.98      2.49 o 
  -3   3  12      357.10      361.15      8.18 o 
  -1   3  12      145.84      153.26      4.16 o 
   1   3  12       26.43       31.14      2.62 o 
   3   3  12       60.24       73.87      3.48 o 
   5   3  12      171.19      179.44      8.20 o 
 -24   4  12       21.97       19.28      3.14 o 
 -22   4  12       71.43       83.26      4.07 o 
 -20   4  12       18.83       18.26      2.20 o 
 -18   4  12      200.41      195.26      5.20 o 
 -16   4  12      169.36      152.77      5.00 o 
 -14   4  12       58.96       76.34      3.56 o 
 -12   4  12       74.65       74.23      3.08 o 
 -10   4  12      601.00      578.26      8.64 o 
  -8   4  12       93.66       82.56      3.31 o 
  -6   4  12       75.05       73.11      3.17 o 
  -4   4  12       47.53       52.78      2.64 o 
  -2   4  12      258.12      263.96      5.26 o 
   0   4  12       68.81       70.92      3.40 o 
   2   4  12        5.18        5.14      2.05 o 
 -21   5  12       51.28       61.27      5.96 o 
 -19   5  12      174.46      180.01      4.80 o 
 -17   5  12       55.98       70.87      3.70 o 
 -15   5  12       44.25       51.41      3.61 o 
 -13   5  12      275.40      305.04      6.79 o 
 -11   5  12      106.84      122.11      3.80 o 
  -9   5  12      109.99      113.35      3.80 o 
  -7   5  12      181.49      181.56      4.71 o 
  -5   5  12      490.62      520.15      8.59 o 
  -3   5  12      119.51      135.11      5.17 o 
  -1   5  12       13.84       18.84      2.33 o 
   1   5  12      108.03      129.33     10.15 o 
 -16   6  12       32.19       30.11      5.34 o 
 -14   6  12       58.47       70.54      4.81 o 
 -12   6  12      143.80      163.20      6.44 o 
 -10   6  12       22.35       27.61      3.07 o 
  -8   6  12      362.77      386.46      8.83 o 
  -6   6  12      267.25      298.50      8.88 o 
  -4   6  12        3.45        2.53      3.35 o 
 -26   0  13       41.55       42.52      4.25 o 
 -24   0  13        0.00        0.45      3.11 o 
 -22   0  13       35.58       35.89      3.98 o 
 -20   0  13       61.38       61.36      4.12 o 
 -18   0  13       11.28       14.69      2.31 o 
 -16   0  13        1.06        0.83      1.47 o 
 -14   0  13      146.71      137.89      7.38 o 
 -12   0  13      419.25      379.15      9.20 o 
 -10   0  13        0.01        3.22      1.38 o 
  -8   0  13       74.77       65.14      4.50 o 
  -6   0  13       48.51       58.76      3.92 o 
  -4   0  13        0.66        2.67      2.30 o 
  -2   0  13       14.83       17.12      2.52 o 
   0   0  13        1.13        2.70      2.96 o 
   2   0  13        0.56        3.06      1.99 o 
   4   0  13       28.32       39.04      6.42 o 
 -27   1  13      325.41      314.84      9.92 o 
 -25   1  13        7.88        6.15      1.92 o 
 -23   1  13      117.07      125.29      3.73 o 
 -21   1  13      110.42      105.06      3.54 o 
 -19   1  13       43.15       46.95      2.79 o 
 -17   1  13      205.45      188.67      4.40 o 
 -15   1  13       10.96       12.46      1.45 o 
 -13   1  13      239.94      215.49      5.11 o 
 -11   1  13       84.45       78.10      2.63 o 
  -9   1  13      111.12      112.48      3.01 o 
  -7   1  13       63.06       61.70      2.81 o 
  -5   1  13      631.21      635.65      9.21 o 
  -3   1  13       92.43       95.20      3.47 o 
  -1   1  13      121.96      144.74      4.11 o 
   1   1  13      365.20      401.96      8.00 o 
   3   1  13       47.33       45.22      3.99 o 
 -26   2  13       64.73       78.83      5.54 o 
 -24   2  13       67.02       76.43      3.35 o 
 -22   2  13       66.20       65.71      3.22 o 
 -20   2  13       99.83      103.88      3.59 o 
 -18   2  13      105.72      112.65      3.96 o 
 -16   2  13       48.98       41.99      2.78 o 
 -14   2  13       82.85       85.93      3.16 o 
 -12   2  13      122.27      115.12      3.74 o 
 -10   2  13        3.10        2.47      1.00 o 
  -8   2  13       38.90       41.05      2.15 o 
  -6   2  13      156.27      156.65      3.72 o 
  -4   2  13       78.35       80.49      3.67 o 
  -2   2  13       65.96       76.90      3.83 o 
   0   2  13        6.10        8.07      1.89 o 
   2   2  13       94.57       99.93      9.66 o 
 -25   3  13        2.72        3.45      4.17 o 
 -23   3  13       46.91       57.30      3.58 o 
 -21   3  13      317.60      299.20      6.85 o 
 -19   3  13      233.72      230.93      5.79 o 
 -17   3  13      253.75      272.57      6.21 o 
 -15   3  13      184.69      190.82      6.88 o 
 -13   3  13      136.10      142.03      5.80 o 
 -11   3  13       12.95       15.61      2.05 o 
  -9   3  13       28.16       26.00      1.98 o 
  -7   3  13       42.79       35.37      2.15 o 
  -5   3  13        4.77        8.08      1.39 o 
  -3   3  13       45.76       45.98      2.75 o 
  -1   3  13       45.54       55.21      3.04 o 
   1   3  13      130.87      163.15      7.86 o 
 -22   4  13      227.89      255.73     10.24 o 
 -20   4  13      407.62      467.91      9.01 o 
 -18   4  13      417.81      404.80     10.71 o 
 -16   4  13       22.19       21.09      2.54 o 
 -14   4  13      364.89      360.27      9.85 o 
 -12   4  13       67.08       63.72      3.87 o 
 -10   4  13       25.89       25.29      3.18 o 
  -8   4  13      101.23      109.57      5.22 o 
  -6   4  13       27.21       30.52      2.74 o 
  -4   4  13      124.33      148.20      4.02 o 
  -2   4  13       14.62       19.38      2.68 o 
 -19   5  13       59.27       65.67      8.13 o 
 -17   5  13      437.41      471.79     14.09 o 
 -15   5  13        3.12        5.81      2.09 o 
 -13   5  13       56.87       73.61      5.03 o 
 -11   5  13       10.09       16.67      2.17 o 
  -9   5  13        8.00        6.26      1.77 o 
  -7   5  13      226.77      244.13      6.27 o 
  -5   5  13      472.71      518.56     20.23 o 
 -26   0  14        0.00        6.26      5.24 o 
 -24   0  14       95.30       95.98      7.17 o 
 -22   0  14       43.02       53.75      8.16 o 
 -20   0  14      234.41      233.62      7.39 o 
 -18   0  14       80.87       65.96      6.27 o 
 -16   0  14        4.58        6.15      2.00 o 
 -14   0  14      249.91      251.73      7.50 o 
 -12   0  14        1.29        1.57      3.72 o 
 -10   0  14       46.01       54.59      3.90 o 
  -8   0  14      368.53      396.54     10.71 o 
  -6   0  14        4.62        1.08      1.68 o 
  -4   0  14        1.07        1.92      1.95 o 
  -2   0  14      244.43      279.29      8.53 o 
   0   0  14      138.57      132.86      9.97 o 
 -25   1  14        1.62        8.03      4.17 o 
 -23   1  14       29.90       36.33      3.25 o 
 -21   1  14      218.86      231.70      7.88 o 
 -19   1  14       40.95       37.06      2.82 o 
 -17   1  14       97.34       95.89      3.43 o 
 -15   1  14      235.06      236.95      5.21 o 
 -13   1  14      212.21      207.31      5.24 o 
 -11   1  14       55.79       50.77      2.66 o 
  -9   1  14      328.88      324.75      6.06 o 
  -7   1  14       95.08      105.25      4.64 o 
  -5   1  14      177.16      199.29      5.48 o 
  -3   1  14      110.86      109.39      3.88 o 
  -1   1  14        0.23        2.30      1.80 o 
   1   1  14      139.57      135.24     10.05 o 
 -24   2  14      132.13      145.26      6.02 o 
 -22   2  14       64.58       71.65      3.74 o 
 -20   2  14       30.23       30.95      2.78 o 
 -18   2  14      293.84      289.20      6.66 o 
 -16   2  14       83.37       83.98      4.35 o 
 -14   2  14       47.70       60.69      3.26 o 
 -12   2  14      307.55      300.60      6.54 o 
 -10   2  14      305.38      334.84      6.88 o 
  -8   2  14       77.13       76.97      4.04 o 
  -6   2  14       62.58       70.65      3.62 o 
  -4   2  14       55.53       63.03      3.52 o 
  -2   2  14      267.84      279.90      8.55 o 
 -23   3  14       87.61       99.91      9.51 o 
 -21   3  14       79.30       88.12      5.24 o 
 -19   3  14        3.87        1.48      2.13 o 
 -17   3  14       25.12       38.41      3.89 o 
 -15   3  14       58.84       56.42      4.44 o 
 -13   3  14       97.95       99.84      5.51 o 
 -11   3  14        8.41       12.54      2.11 o 
  -9   3  14      504.45      537.14      9.49 o 
  -7   3  14       18.22       18.40      2.18 o 
  -5   3  14       30.60       27.58      3.11 o 
 -20   4  14      128.41      141.29     10.12 o 
 -16   4  14       50.48       72.09      8.51 o 
 -14   4  14       14.59       10.98      3.31 o 
 -12   4  14       25.72       32.27      4.39 o 
 -10   4  14       43.66       50.83      5.29 o 
  -8   4  14       18.67       12.50      2.76 o 
  -6   4  14      168.13      192.17      6.12 o 
  -4   4  14      372.82      416.04     18.92 o 
 -20   0  15      344.21      365.60     12.70 o 
 -18   0  15       38.17       44.23      3.98 o 
 -16   0  15      224.78      211.26      7.16 o 
 -14   0  15       22.56       34.06      8.67 o 
 -12   0  15      100.38      109.68      6.56 o 
 -10   0  15        8.36       14.26      2.60 o 
  -8   0  15      351.66      381.51      9.98 o 
  -6   0  15       41.09       48.44      4.06 o 
 -21   1  15      110.23      125.27      5.20 o 
 -19   1  15      181.51      195.17      5.56 o 
 -17   1  15       57.52       71.85      3.38 o 
 -15   1  15       99.44       95.77      4.12 o 
 -13   1  15      177.36      200.10      5.43 o 
 -11   1  15      378.60      411.75      9.12 o 
  -9   1  15       36.02       43.54      2.72 o 
  -7   1  15      243.13      269.55      6.40 o 
  -5   1  15       34.10       35.17      3.61 o 
 -22   2  15       15.14       24.90      5.88 o 
 -20   2  15       92.18       93.05      5.53 o 
 -18   2  15      251.75      270.28      8.50 o 
 -16   2  15      450.83      461.93     11.67 o 
 -14   2  15       41.97       49.90      3.64 o 
 -12   2  15      111.61      137.95      6.15 o 
 -10   2  15       17.16       23.48      2.64 o 
  -8   2  15      148.81      170.99      6.39 o 
  -6   2  15       75.71       83.90      6.39 o 
 -13   3  15       14.13       19.63      5.45 o 
 -11   3  15      105.59      134.44     10.61 o 
  -9   3  15      152.89      193.30     10.53 o 
 -18   0  16       10.64        6.48      3.17 o 
 -16   0  16        0.47        1.33      3.40 o 
 -17   1  16       39.29       35.87      6.70 o 
 -15   1  16       43.40       59.68      5.45 o 
 -13   1  16      572.03      658.50     44.33 o 
 -11   1  16      122.59      123.02      9.71 o 
  -9   1  16       79.47       91.62      9.00 o 
                                                 
